# Supplementary material for: Identification and characterization of differentially expressed genes in Caenorhabditis elegans in response to pathogenic and nonpathogenic Stenotrophomonas maltophilia
Source: BMC Microbiol. 2020 Jun 19;20:170. doi: 10.1186/s12866-020-01771-1 (PMC7304212; doi:10.1186/s12866-020-01771-1)
Supplement: Supplementary file 1 — Additional file 1 Differentially expressed genes between treatment comparisons. List of all differentially expressed genes between comparisons. Genes were considered differentially expressed if fold-change > 2 and FDR-adjusted p-value < 0.05. Fragments per kilobase per million (FPKM) values are shown for each treatment. Additional sheets contain CPSR, VSR, and JSR genes with FPKM values and up/down-regulation in reference to the pathogenic strains (up/down-regulated in response to JV3 and/or JCMS). Asterisk indicates different direction of regulation depending on the comparison considered. [file 12866_2020_1771_MOESM1_ESM.xlsx]

## Sheet: Contents
Additional File 1, Supplemental Table 1	All differentially expressed genes between treatments
	List of all differentially expressed genes between any two treatments (represented in Figure 2). Genes were considered differentially expressed if fold-change >2 and FDR-adjusted p-value <0.05. Fragments per kilobase per million (FPKM) values are shown for each treatment, as well as which treatment comparisons each gene was differentially expressed between. O= E. coli OP50, K= S. maltophilia K279…
Additional File 1, Supplemental Table 2	Differentially expressed genes between pathogenic and nonpathogenic comparisons
	List of all differentially expressed genes between all pathogenic and nonpathogenic comparisons (represented in Figure 3). Fragments per kilobase per million (FPKM) values are shown for each treatment, as well as which treatment comparisons each gene was differentially expressed between. O= E. coli OP50, K= S. maltophilia K279a, J= S. maltophilia JCMS, V= S. maltophilia JV3
Additional File 1, Supplemental Table 3	CPSR genes
	Commonly differentially expressed genes between all pathogenic and non-pathogenic genes. Fragments per kilobase per million (FPKM) values are shown for each treatment, as well as up/down-regulation in reference to the pathogenic strains (up/down-regulated in response to JV3 and/or JCMS). Asterisk indicates different direction of regulation depending on the comparison considered.
Additional File 1, Supplemental Table 4	JSR genes
	Commonly differentially expressed genes between JCMS and all other comparisons (JCMS-specific response). Fragments per kilobase per million (FPKM) values are shown for each treatment, as well as up/down-regulation in reference to JCMS (up/down-regulated in response to JCMS).
Additional File 1, Supplemental Table 5	VSR genes
	Commonly differentially expressed genes between JV3 and all other comparisons (JV3-specific response). Fragments per kilobase per million (FPKM) values are shown for each treatment, as well as up/down-regulation in reference to JV3 (up/down-regulated in response to JV3).

## Sheet: AF1_1
Additional File 1, Supplemental Table 1. All differentially expressed genes between treatments
WormBase ID	Gene	OP50 FPKM	K279a FPKM	JCMS FPKM	JV3 FPKM	Significant comparisons
WBGene00000008	aat-7	0.659369	1.23134	0.263085	0.0743522	J-K
WBGene00000191	arl-7	1.55635	1.11427	6.10678	6.49083	J-K, V-K, J-O, V-O
WBGene00000522	clc-1	60.5984	69.2083	152.353	133.483	J-K, J-O, V-O
WBGene00000781	cpr-1	112.735	456.619	71.3176	68.9396	J-K, V-K, K-O
WBGene00000783	cpr-3	5.59688	7.951	34.1739	29.201	J-K, V-K, J-O, V-O
WBGene00000784	cpr-4	219.927	381.807	65.0346	59.1147	J-K, V-K, J-O, V-O
WBGene00000785	cpr-5	231.598	354.241	115.503	59.5242	J-K, V-K, J-O, V-O
WBGene00000979	dhs-16	0.329003	0.836384	3.21173	0.144766	J-K, V-K, J-O, V-J
WBGene00001158	ech-9	2.61244	6.70475	30.5038	15.9631	J-K, V-K, J-O, V-O, K-O
WBGene00001770	gst-22	12.1522	18.0587	45.0929	34.4879	J-K, J-O, V-O
WBGene00001781	gst-33	1.15028	2.46048	1.04578	1.23759	J-K
WBGene00002021	hsp-17	53.4307	73.3157	157.084	169.06	J-K, V-K, J-O, V-O
WBGene00002273	lec-10	134.415	119.435	287.541	342.151	J-K, V-K, J-O, V-O
WBGene00002274	lec-11	23.9513	34.7916	74.8083	72.3429	J-K, V-K, J-O, V-O
WBGene00003033	lin-48	0.82249	0.253414	0.793153	0.557139	J-K, K-O
WBGene00003090	lys-1	487.638	745.076	2121.83	3090.09	J-K, V-K, J-O, V-O
WBGene00003091	lys-2	189.929	404.724	1921.7	2673.42	J-K, V-K, J-O, V-O, K-O
WBGene00003092	lys-3	2.01602	1.04428	6.26226	13.1276	J-K, V-K, J-O, V-O, V-J
WBGene00003093	lys-4	381.3	2963.89	1035.25	586.566	J-K, V-K, J-O, K-O
WBGene00003095	lys-6	10.8415	27.568	7.8564	8.70249	J-K, V-K, K-O
WBGene00003099	lys-10	1.62993	635.064	189.2	31.1843	J-K, V-K, J-O, V-O, K-O, V-J
WBGene00003473	mtl-1	49.938	14.7375	3.44503	2.7159	J-K, V-K, J-O, V-O, K-O
WBGene00003629	nhr-38	0.785083	0.214542	0.95394	0.181468	J-K
WBGene00003640	nhr-50	2.43421	2.33929	6.03408	5.44104	J-K, V-K, J-O, V-O
WBGene00003648	nhr-58	1.28325	1.14695	2.50578	1.88366	J-K
WBGene00003653	nhr-63	1.22571	1.56594	4.3285	5.199	J-K, V-K, J-O, V-O
WBGene00003700	nhr-110	4.68244	5.68635	13.591	6.70192	J-K, J-O, V-J
WBGene00003702	nhr-112	1.14615	0.713066	4.4658	5.8435	J-K, V-K, J-O, V-O
WBGene00003828	nuc-1	139.913	146.252	61.0074	41.573	J-K, V-K, J-O, V-O
WBGene00003844	odc-1	27.0274	26.1672	89.1807	136.945	J-K, V-K, J-O, V-O
WBGene00004875	smd-1	74.3529	60.4774	125.936	101.473	J-K
WBGene00004878	smf-3	2.37308	4.00762	1.43518	0.813733	J-K, V-K, V-O
WBGene00004986	spp-1	267.997	289.467	101.39	65.2264	J-K, V-K, J-O, V-O
WBGene00005141	srd-64	0.409032	0.594128	1.57484	1.5109	J-K, V-K, J-O, V-O
WBGene00005657	srr-6	0.294006	0.0926334	0.632699	1.8986	J-K, V-K, V-O, V-J
WBGene00006464	bath-47	0.238361	0.380385	0.832104	1.2244	J-K, V-K, J-O, V-O
WBGene00006533	tba-7	5.33563	5.57058	17.0339	23.1926	J-K, V-K, J-O, V-O
WBGene00006627	tsp-1	3.20468	1.5772	16.119	14.6703	J-K, V-K, J-O, V-O, K-O
WBGene00006628	tsp-2	1.20899	2.13618	13.3723	11.2354	J-K, V-K, J-O, V-O
WBGene00006680	twk-28	1.49527	1.63668	3.90541	4.22393	J-K, V-K, J-O, V-O
WBGene00006925	vit-1	2243.87	1520.75	580.18	318.11	J-K, V-K, J-O, V-O
WBGene00006926	vit-2	0	3984.98	1948.95	2102.5	J-K
WBGene00007006	npr-3	1.40471	0.980607	2.26694	0.871435	J-K, V-J
WBGene00007097	B0024.4	4.38845	4.17956	57.8939	190.144	J-K, V-K, J-O, V-O, V-J
WBGene00007153	clec-41	73.123	81.1448	203.005	292.005	J-K, V-K, J-O, V-O
WBGene00007220	C01B9.1	1.23424	1.59862	0.761118	0.213291	J-K, V-K, V-O, V-J
WBGene00007322	C05B5.5	1.14264	1.75712	3.67535	2.01389	J-K, J-O
WBGene00007366	C06B3.7	1.40499	0.717944	2.89673	2.81794	J-K, V-K, J-O, V-O
WBGene00007440	C08E8.4	1.83052	2.50173	7.35748	12.6543	J-K, V-K, J-O, V-O
WBGene00007460	C08F11.13	23.3667	28.7635	67.2195	61.4922	J-K, V-K, J-O, V-O
WBGene00007506	C10C5.2	1.69995	2.68476	37.4345	42.3263	J-K, V-K, J-O, V-O
WBGene00007675	C18D4.6	3.28231	4.3202	8.75708	6.63548	J-K, J-O
WBGene00007833	oac-6	3.38567	2.26524	10.6178	7.08299	J-K, V-K, J-O, V-O
WBGene00007867	C32H11.4	9.41384	2.5325	5.36308	4.66322	J-K, V-O, K-O
WBGene00007875	dod-24	14.4675	8.83824	23.2577	77.0487	J-K, V-K, V-O, V-J
WBGene00007932	zip-5	16.216	23.0613	46.6646	35.3957	J-K, J-O, V-O
WBGene00008105	C45B11.2	0.701652	0.517181	2.54337	2.04516	J-K, V-K, J-O, V-O
WBGene00008199	C49C3.9	14.8728	18.86	42.3642	37.8247	J-K, V-K, J-O, V-O
WBGene00008341	ttr-44	44.4287	35.48	16.7033	5.66369	J-K, V-K, J-O, V-O, V-J
WBGene00008476	E03H4.8	4.91797	3.05688	6.49805	4.44094	J-K
WBGene00008485	ugt-43	4.43524	2.98348	6.55328	1.98303	J-K, V-O, V-J
WBGene00008486	ugt-44	45.0286	56.7339	120.328	99.7999	J-K, J-O, V-O
WBGene00008492	F01D5.1	19.735	24.9985	56.7707	34.129	J-K, J-O
WBGene00008493	F01D5.2	10.258	14.1477	29.3349	12.2439	J-K, J-O, V-J
WBGene00008529	F02E9.3	2.62948	3.9352	1.69392	2.93901	J-K
WBGene00008577	F08G2.5	3.73387	3.1639	183.005	848.822	J-K, V-K, J-O, V-O, V-J
WBGene00008584	F08G5.6	13.6903	14.2069	30.4536	72.2723	J-K, V-K, J-O, V-O, V-J
WBGene00008602	oac-14	2.30618	2.59227	9.17709	19.1031	J-K, V-K, J-O, V-O, V-J
WBGene00008632	fbxa-88	0.240794	0.569781	8.64068	8.01643	J-K, V-K
WBGene00008633	fbxa-18	0.105604	0.837879	3.30734	2.00163	J-K
WBGene00008850	F15B9.6	0.245532	0.348189	1.02856	1.80748	J-K, V-K, J-O, V-O
WBGene00008944	F19B2.5	49.2546	64.635	309.593	326.4	J-K, V-K, J-O, V-O
WBGene00008988	F20G2.5	0.349924	1.00405	6.75294	15.5893	J-K, V-K, J-O, V-O, V-J
WBGene00009215	thn-2	28.5578	47.0738	22.5404	16.389	J-K, V-K
WBGene00009252	F29D10.3	0.429338	0.378957	1.2062	0.565944	J-K
WBGene00009261	F30A10.2	0.268638	1.299	0.282104	1.23621	J-K, V-J
WBGene00009396	clec-65	101.564	172.281	353.121	205.893	J-K, J-O, V-O
WBGene00009397	clec-66	15.4751	23.365	186.419	105.088	J-K, V-K, J-O, V-O
WBGene00009428	F35E12.4	1.43446	1.74898	10.6474	22.5233	J-K, V-K, J-O, V-O, V-J
WBGene00009431	dct-17	2.3386	5.51644	55.0747	110.905	J-K, V-K, J-O, V-O, K-O, V-J
WBGene00009433	F35E12.9	6.91282	5.72399	24.1645	35.0242	J-K, V-K, J-O, V-O
WBGene00009487	clec-232	0.29931	0.266328	1.54955	3.58775	J-K, V-K, J-O, V-O, V-J
WBGene00009488	oac-20	6.46749	4.7009	25.863	22.171	J-K, V-K, J-O, V-O
WBGene00009710	F44G3.10	0	0.396888	3.68607	6.29718	J-K, V-K
WBGene00009830	cutl-18	5.52299	3.96239	1.61109	0.526828	J-K, V-K, J-O, V-O
WBGene00009856	clec-24	0.148879	0.303904	0.992502	0.809812	J-K
WBGene00009895	scl-2	29.1044	23.5288	11.2593	8.7807	J-K, V-K, J-O, V-O
WBGene00009898	dod-23	264.476	362.806	920.882	1112.09	J-K, V-K, J-O, V-O
WBGene00009957	F53B2.8	4.96726	5.09647	76.1601	65.1711	J-K, V-K, J-O, V-O
WBGene00009971	F53C11.1	21.6725	34.0117	82.6976	82.2774	J-K, V-K, J-O, V-O
WBGene00010019	F54B8.4	5.19293	4.48449	9.31651	15.914	J-K, V-K, V-O
WBGene00010125	dod-22	1.63143	0.598724	10.1051	14.255	J-K, V-K, J-O, V-O, K-O
WBGene00010128	F55G11.8	4.93842	2.27189	17.0597	25.2573	J-K, V-K, J-O, V-O, K-O
WBGene00010658	K08D8.4	7.66162	8.85926	30.0809	43.596	J-K, V-K, J-O, V-O
WBGene00010659	K08D8.5	10.8424	10.0786	35.1732	37.6813	J-K, V-K, J-O, V-O
WBGene00010684	K08F9.1	1.76226	1.21483	0.280241	0.187603	J-K, J-O
WBGene00010706	cyp-14A2	3.51983	2.65983	1.08559	0.486345	J-K, V-K, J-O, V-O, V-J
WBGene00010745	dod-17	3.3695	1.10907	5.88227	10.0754	J-K, V-K, V-O, K-O
WBGene00010747	K10D11.3	1.26497	1.11064	2.64412	2.17678	J-K, J-O
WBGene00010750	K10D11.6	2.33696	2.67627	6.04423	3.38686	J-K, J-O
WBGene00010822	M01G12.9	2.293	2.35845	5.63043	9.66359	J-K, V-K, J-O, V-O
WBGene00010961	nduo-2	21.7049	42.8005	87.7615	23.3351	J-K, J-O, V-J
WBGene00011190	swt-6	16.201	18.9692	77.6445	45.8292	J-K, V-K, J-O, V-O
WBGene00011321	fil-1	0.442981	0.754824	2.65028	0.647295	J-K, J-O, V-J
WBGene00011330	T01D3.6	27.0459	34.5726	286.783	288.084	J-K, V-K, J-O, V-O
WBGene00011445	T04F8.7	3.21963	3.97753	9.62344	13.1868	J-K, V-K, J-O, V-O
WBGene00011493	T05F1.8	1.1749	0.674842	1.73645	1.66977	J-K, V-K
WBGene00011494	T05F1.9	0.644567	1.34425	4.44569	4.44978	J-K, V-K, J-O, V-O
WBGene00011799	T16G1.5	0.941729	1.16526	3.12246	1.2466	J-K, J-O, V-J
WBGene00011894	ttr-23	2.89904	2.15097	8.37312	3.48086	J-K, J-O, V-J
WBGene00011957	T23F11.6	5.15449	5.42402	12.2178	12.054	J-K, V-K, J-O, V-O
WBGene00011979	T24B8.5	321.642	151.216	1510.62	1511.31	J-K, V-K, J-O, V-O, K-O
WBGene00012027	fbxa-127	0.649809	0.645838	2.41812	1.62561	J-K, J-O
WBGene00012191	W02A2.8	10.2243	27.3346	2.44127	20.9841	J-K, J-O, K-O, V-J
WBGene00012345	W08E3.4	2.06756	2.72501	0.970106	1.33272	J-K, V-K, J-O
WBGene00012462	Y17G7B.8	13.6418	21.5201	44.9535	35.924	J-K, J-O, V-O
WBGene00012533	fbxa-209	2.30166	3.18956	9.50842	4.81856	J-K, J-O, V-O
WBGene00012572	Y37H2B.1	0.514553	0.582699	3.34643	2.14634	J-K, V-K, J-O, V-O
WBGene00012583	clec-4	5.29878	9.21318	158.109	85.9924	J-K, V-K, J-O, V-O
WBGene00012622	Y38H6C.9	0.528111	0.457814	1.14872	0.634647	J-K
WBGene00012664	Y39B6A.1	62.5654	96.0915	38.2716	46.1151	J-K, V-K
WBGene00012680	Y39B6A.21	3.61836	4.64847	13.7724	5.83031	J-K, J-O, V-J
WBGene00012683	asp-17	3.8682	3.03935	6.14486	4.97541	J-K
WBGene00012824	Y43F8B.14	0.379613	0.40385	0.874984	0.553654	J-K, J-O
WBGene00012827	Y43F8C.5	1.33666	0.794593	1.59481	1.58977	J-K, V-K
WBGene00012961	Y47H10A.5	5.32911	3.81934	22.3162	24.9115	J-K, V-K, J-O, V-O
WBGene00013055	Y50E8A.12	4.22051	2.2957	10.3926	4.37694	J-K
WBGene00013119	Y51H4A.25	5.72104	11.3711	44.1128	60.5	J-K, V-K, J-O, V-O
WBGene00013555	fbxa-89	0.566337	1.48603	3.72456	1.733	J-K, J-O, V-O, V-J
WBGene00013559	Y75B8A.28	5.67635	7.36307	31.4313	21.0708	J-K, V-K, J-O, V-O
WBGene00013653	Y105C5B.14	1.53897	0.640452	1.5459	1.47587	J-K, V-K, K-O
WBGene00013763	Y113G7B.14	3.93381	4.48562	9.54544	10.37	J-K, V-K, J-O, V-O
WBGene00013837	fbxa-30	0.111277	0.191674	1.36102	2.31812	J-K, V-K, J-O, V-O
WBGene00013841	fbxa-33	1.54407	3.64543	8.67782	5.01041	J-K, J-O, V-O, K-O
WBGene00013845	fbxa-37	3.33664	3.58236	8.945	9.36523	J-K, V-K, J-O, V-O
WBGene00013900	ugt-18	0.265508	0.318033	2.19413	2.26494	J-K, V-K, J-O, V-O
WBGene00014003	ZK593.3	97.563	170.313	75.9902	63.484	J-K, V-K
WBGene00014069	ZK678.3	2.55604	4.41982	1.90523	3.15335	J-K
WBGene00014134	ZK896.3	2.74309	1.20057	2.71867	1.41993	J-K, K-O
WBGene00014135	ZK896.4	6.97779	3.45747	8.4518	7.62543	J-K, V-K, K-O
WBGene00014136	ZK896.5	6.06866	5.0822	12.1151	24.9246	J-K, V-K, V-O, V-J
WBGene00014761	F46A8.11	1.89477	3.26651	1.49161	1.16551	J-K, V-K
WBGene00015052	clec-52	11.3119	32.5905	13.5848	11.8774	J-K, V-K, K-O
WBGene00015216	valv-1	15.7366	19.3543	57.876	97.9986	J-K, V-K, J-O, V-O
WBGene00015258	B0554.5	1.2694	0.672387	1.40571	1.31979	J-K
WBGene00015400	cyp-35A2	76.9086	29.9384	7.93627	1.09116	J-K, V-K, J-O, V-O, K-O, V-J
WBGene00015437	scrm-3	0.756649	0.549051	1.47076	0.846198	J-K
WBGene00015574	irg-1	2.33265	1.19321	3.24117	7.55289	J-K, V-K, V-O, V-J
WBGene00015597	fbxa-162	0.179626	0.311881	3.94583	8.28168	J-K, V-K, V-J
WBGene00015598	fbxa-163	0.327772	0.328149	16.2538	55.2391	J-K, V-K, J-O, V-O, V-J
WBGene00015932	C17H12.6	0.813918	1.0907	6.86084	21.8827	J-K, V-K, J-O, V-O, V-J
WBGene00015933	C17H12.8	65.1294	68.1329	483.685	924.352	J-K, V-K, J-O, V-O
WBGene00016218	C29F9.3	12.5523	12.8788	26.4222	19.7912	J-K, J-O
WBGene00016224	fbxa-57	3.98145	6.7164	15.7234	7.82084	J-K, J-O, V-J
WBGene00016274	C30G12.2	88.0027	155.652	57.3231	28.3742	J-K, V-K, V-O, V-J
WBGene00016425	C34H4.2	8.93593	9.4388	28.8277	34.7793	J-K, V-K, J-O, V-O
WBGene00016450	clec-5	57.3834	77.8884	38.8056	31.2088	J-K, V-K
WBGene00016669	ilys-2	0.513564	128.786	17.3441	8.43302	J-K, V-K, V-J
WBGene00016670	ilys-3	0.237166	39.103	5.35641	0.492098	J-K
WBGene00016785	C49G7.7	0.23099	0.390038	1.07639	0.95405	J-K, V-K, J-O, V-O
WBGene00016788	C49G7.10	13.8703	11.5784	36.1622	54.7677	J-K, V-K, J-O, V-O
WBGene00016997	cebp-1	6.13738	4.51672	9.41841	16.3612	J-K, V-K, V-O
WBGene00017001	D1007.3	2.73993	2.2521	4.73511	4.25273	J-K
WBGene00017060	D2063.1	0.800149	0.788163	1.96839	1.37348	J-K, J-O
WBGene00017093	E02C12.8	4.3992	7.14501	20.7496	21.2177	J-K, V-K, J-O, V-O
WBGene00017102	E02H9.4	1.89986	1.43363	2.97301	1.44022	J-K, V-J
WBGene00017270	numr-1	0.828582	0.820969	5.57864	54.2264	J-K, V-K, J-O, V-O, V-J
WBGene00017416	F13B6.1	1.6518	1.204	2.45136	5.40082	J-K, V-K, V-O, V-J
WBGene00017467	F14F9.4	1.92136	0.848365	4.42354	4.99968	J-K, V-K, J-O, V-O, K-O
WBGene00017691	ilys-5	2253.69	2767.28	1131.51	755.201	J-K, V-K, V-O
WBGene00017703	F22E5.1	13.7823	5.21403	14.6276	6.88314	J-K, V-O, K-O, V-J
WBGene00017764	F25A2.1	0.485303	1.27285	7.15314	10.4242	J-K, V-K, J-O, V-O
WBGene00017948	mth-1	1.54351	0.83737	2.27771	1.85869	J-K, V-K
WBGene00017959	ugt-42	0.679698	0.425004	0.903667	0.437928	J-K, V-J
WBGene00018113	F36H9.5	0.910066	0.460105	1.03766	0.790782	J-K
WBGene00018375	F43C9.1	3.18885	7.0655	2.76013	0.50657	J-K, V-K, V-O, K-O, V-J
WBGene00018540	btb-21	2.22096	2.661	6.01635	3.34517	J-K, J-O
WBGene00018643	F49F1.1	7.72796	1.8375	10.1722	16.7044	J-K, V-K, V-O, K-O
WBGene00018646	mul-1	1.3622	0.416223	6.85615	14.0403	J-K, V-K, J-O, V-O, K-O, V-J
WBGene00018647	F49F1.7	6.47171	2.52297	6.96725	6.37997	J-K, V-K, K-O
WBGene00018707	oac-31	0.729164	1.70584	6.26602	10.4771	J-K, V-K, J-O, V-O, K-O
WBGene00018708	oac-32	1.4487	1.76775	5.70186	2.73185	J-K, J-O, V-J
WBGene00018724	F53A9.1	11.0649	11.7254	43.6715	78.6642	J-K, V-K, J-O, V-O
WBGene00018725	F53A9.2	1.19636	1.55507	11.8244	82.5678	J-K, V-K, J-O, V-O, V-J
WBGene00018729	F53A9.6	9.16239	11.483	29.6609	42.5125	J-K, V-K, J-O, V-O
WBGene00018731	F53A9.8	16.7897	22.4877	48.7739	185.107	J-K, V-K, J-O, V-O, V-J
WBGene00018748	F53C3.4	0.676521	0.466919	1.33401	0.934309	J-K
WBGene00018874	tag-234	31.0038	54.4584	109.64	81.6267	J-K, J-O, V-O
WBGene00018939	fbxa-190	2.74004	3.914	8.09476	4.47505	J-K, J-O
WBGene00018946	F56C3.9	2.18152	1.38238	4.15028	5.18588	J-K, V-K, V-O
WBGene00018971	clec-67	2.07202	2.45267	20.2167	44.5668	J-K, V-K, J-O, V-O, V-J
WBGene00019215	H20E11.3	11.1089	9.0139	21.7976	9.66196	J-K, V-J
WBGene00019376	lipl-4	0.692573	2.1032	0.588865	0.268624	J-K, V-K, K-O
WBGene00019404	K05B2.4	0.603742	3.05415	8.04933	2.22327	J-K, J-O, V-O, K-O, V-J
WBGene00019473	cyp-35A5	4.2973	0.866014	0.424496	0.129781	J-K, V-K, J-O, V-O, K-O
WBGene00019564	K09D9.1	2.86689	2.4168	6.1396	7.30008	J-K, V-K, J-O, V-O
WBGene00019565	cyp-35A3	6.96146	1.03634	0.194505	0.0195176	J-K, J-O, K-O
WBGene00019580	oac-58	1.65955	1.06042	2.65538	1.86887	J-K
WBGene00019654	K11G9.3	2.63742	2.72879	1.24768	0.317984	J-K, V-K, J-O, V-O, V-J
WBGene00019659	K11H12.3	0.801891	0.906708	5.23774	6.12694	J-K, V-K, J-O, V-O
WBGene00019660	K11H12.4	7.30967	4.36267	25.0463	43.916	J-K, V-K, J-O, V-O
WBGene00019699	math-34	0.310697	0.703952	0.347107	0.358042	J-K, K-O
WBGene00019738	clec-265	16.0142	24.0699	101.483	80.9335	J-K, V-K, J-O, V-O
WBGene00019744	M02H5.8	73.965	69.7063	378.945	721	J-K, V-K, J-O, V-O
WBGene00019779	M60.2	57.6412	23.4574	51.9266	66.913	J-K, V-K, K-O
WBGene00019931	R07C12.1	0.470967	0.487836	3.58515	7.50708	J-K, V-K, J-O, V-O, V-J
WBGene00020128	R193.2	27.0545	45.3319	13.8856	5.23149	J-K, V-K, V-O, V-J
WBGene00020182	ugt-53	20.7396	10.4983	3.64611	0.816075	J-K, V-K, J-O, V-O, V-J
WBGene00020352	T08B6.2	1.83395	2.06268	5.13445	3.22691	J-K, J-O
WBGene00020453	fbxa-55	17.2425	30.873	115.076	89.445	J-K, V-K, J-O, V-O
WBGene00020455	fbxa-59	10.3107	14.7747	38.1773	39.5691	J-K, V-K, J-O, V-O
WBGene00020456	fbxa-60	20.1731	30.9802	64.8495	67.843	J-K, V-K, J-O, V-O
WBGene00020529	T15B7.17	0.889323	0.550363	1.82028	0.617789	J-K
WBGene00020541	fbxb-81	1.34559	0.875247	2.1873	0.927583	J-K, V-J
WBGene00020579	T19D12.4	16.8236	14.9726	87.9864	193.774	J-K, V-K, J-O, V-O, V-J
WBGene00020591	nhr-220	0.666167	0.816364	2.19336	2.12504	J-K, V-K, J-O, V-O
WBGene00020606	nhr-284	7.15759	10.2138	4.06025	3.666	J-K, V-K
WBGene00020741	dlhd-1	0.696089	2.87125	1.08079	0.881854	J-K, V-K, K-O
WBGene00020760	T24C4.4	9.52621	21.2415	242.137	287.94	J-K, V-K, J-O, V-O, K-O
WBGene00020774	T24E12.5	0.330228	0.544785	1.19991	2.32213	J-K, V-K, J-O, V-O
WBGene00020938	clec-218	49.5169	35.7606	13.7723	1.88109	J-K, V-K, J-O, V-O, V-J
WBGene00020989	W03D8.8	3.61618	8.787	3.58341	0.434107	J-K, V-K, V-O, K-O, V-J
WBGene00021050	W05H9.3	131.324	134.656	410.624	1035.44	J-K, V-K, J-O, V-O, V-J
WBGene00021123	W09G12.9	32.5762	36.6066	17.983	26.1592	J-K
WBGene00021178	Y9C9A.8	1.02164	1.06469	4.61164	4.42525	J-K, V-K, J-O, V-O
WBGene00021253	Y22D7AL.15	26.508	28.4977	63.3455	78.0909	J-K, V-K, J-O, V-O
WBGene00021262	fbxa-74	7.06783	10.1476	30.348	25.8965	J-K, V-K, J-O, V-O
WBGene00021337	Y34F4.2	14.0679	16.4364	8.15662	1.42064	J-K, V-K, V-O, V-J
WBGene00021435	Y39A3A.4	0.643566	0.398026	1.3526	2.04515	J-K, V-K, J-O, V-O
WBGene00021464	ugt-31	4.05857	2.3834	9.84037	8.82421	J-K, V-K, J-O, V-O
WBGene00021518	hpo-6	15.2389	15.7946	39.8194	85.351	J-K, V-K, J-O, V-O, V-J
WBGene00021581	clec-70	0.292776	2.31266	4.91329	4.80327	J-K, V-K, J-O, V-O, K-O
WBGene00021590	Y46D2A.2	9.49395	10.2347	22.2118	40.2258	J-K, V-K, J-O, V-O
WBGene00021872	clec-85	46.2032	73.833	183.317	173.429	J-K, V-K, J-O, V-O
WBGene00021879	clec-83	79.412	95.2722	191.514	222.071	J-K, V-K, J-O, V-O
WBGene00021892	Y54G2A.28	1.36683	1.39111	4.7766	3.57003	J-K, V-K, J-O, V-O
WBGene00021977	Y58A7A.3	4.88017	3.47196	14.1963	23.6414	J-K, V-K, J-O, V-O
WBGene00021978	Y58A7A.4	0.135581	0.0707285	0.793912	1.27366	J-K, V-K, J-O, V-O
WBGene00021979	Y58A7A.5	5.24579	4.03678	32.0516	73.7338	J-K, V-K, J-O, V-O, V-J
WBGene00022076	daao-1	2.54661	3.33093	1.35475	0.248339	J-K, V-K, V-O, V-J
WBGene00022083	Y69A2AR.12	1.5747	0.989464	2.33953	3.60852	J-K, V-K, V-O
WBGene00022096	Y69A2AR.25	1.16152	1.03967	3.10604	5.10528	J-K, V-K, J-O, V-O
WBGene00022314	Y77E11A.14	6.5175	3.29012	8.09997	7.59083	J-K
WBGene00022327	fbxa-15	1.74689	1.43855	3.39577	2.55325	J-K
WBGene00022330	fbxa-80	2.32874	2.70071	8.18175	8.29672	J-K, V-K, J-O, V-O
WBGene00022338	Y82E9BR.5	11.206	12.7409	27.6599	34.6618	J-K, V-K, J-O, V-O
WBGene00022375	Y94H6A.2	0.281717	0.738434	3.75649	2.21677	J-K, V-K, J-O, V-O, K-O
WBGene00022382	Y94H6A.10	56.3452	72.6892	156.716	238.932	J-K, V-K, J-O, V-O
WBGene00022484	fbxa-77	2.88803	4.62818	15.2286	14.2365	J-K, V-K, J-O, V-O
WBGene00022494	fbxa-91	0.506946	0.481493	2.59257	1.19598	J-K, J-O, V-J
WBGene00022548	ZC196.4	1.50168	2.56706	1.07766	0.476356	J-K, V-K, V-O, V-J
WBGene00022644	dod-19	73.8784	105.071	299.301	325.164	J-K, V-K, J-O, V-O
WBGene00022645	ZK6.11	218.406	364.344	964.031	1184.76	J-K, V-K, J-O, V-O
WBGene00022652	ZK84.5	3.73447	9.25545	3.40041	10.8274	J-K, V-J
WBGene00022680	ZK180.6	0.838052	0.761232	0.324474	0.684206	J-K, J-O, V-J
WBGene00022848	ZK1055.7	15.4285	16.5301	39.563	86.8231	J-K, V-K, J-O, V-O, V-J
WBGene00022873	ZK1240.9	2.54617	3.28219	9.14912	6.34612	J-K, J-O, V-O
WBGene00023423	F43C1.7	0.410489	0.343405	4.83451	3.35116	J-K, V-K, J-O, V-O
WBGene00023483	Y75B8A.39	0.152618	0.104679	0.689475	1.56405	J-K, V-K, V-J
WBGene00044024	C35A5.11	2.51856	8.13865	0.884069	4.77884	J-K, V-J
WBGene00044073	tag-244	5.60604	5.52814	13.3232	11.2871	J-K, J-O
WBGene00044212	Y68A4A.13	1.23969	6.63334	16.9553	6.3404	J-K, V-J
WBGene00044280	W02A2.9	84.8813	76.9245	390.817	454.074	J-K, V-K, J-O, V-O
WBGene00044289	Y37F4.8	1.0015	0.970959	2.61586	2.44992	J-K, V-K, J-O, V-O
WBGene00044402	Y82E9BL.18	1.92875	2.46305	9.49926	13.2344	J-K, V-K, J-O, V-O
WBGene00044417	C08F1.11	2.433	1.37833	3.18858	1.79142	J-K
WBGene00044457	C18H7.11	2.25988	2.31749	7.01094	8.07115	J-K, V-K, J-O, V-O
WBGene00044642	clec-69	0.044916	0.242827	1.01214	0.20008	J-K, V-J
WBGene00044660	fbxa-87	0.857308	0.743547	2.63257	1.69784	J-K, J-O
WBGene00044712	F22G12.8	1.65552	2.23218	5.36766	2.32988	J-K, J-O, V-J
WBGene00044724	R02E4.3	2.14081	3.34699	0.939925	1.61792	J-K
WBGene00044807	T19H5.6	1.45426	1.86378	0.571554	0.237918	J-K, V-K
WBGene00045411	C25F9.11	2.35213	1.4057	15.336	79.6861	J-K, V-K, J-O, V-O, V-J
WBGene00045457	F33H12.7	2.10228	1.68775	19.7133	53.407	J-K, V-K, J-O, V-O, V-J
WBGene00077593	C49G7.12	2.52698	3.26506	11.2047	16.477	J-K, V-K, J-O, V-O
WBGene00077594	nhr-151	1.45354	1.73696	4.61519	3.26875	J-K, J-O, V-O
WBGene00194769	Y32B12C.5	1.55965	3.16018	1.16331	0.29999	J-K, V-K, V-O, K-O, V-J
WBGene00194908	F22F7.8	134.074	214.777	100.796	30.8961	J-K, V-K, V-O, V-J
WBGene00194926	K08D8.12	2.43213	4.03886	18.3294	14.3223	J-K, V-K, J-O, V-O
WBGene00206354	F27E5.9	3.46949	5.35751	15.2185	19.5334	J-K, V-K, J-O, V-O
WBGene00206418	M04C3.5	7.91744	5.11539	20.0961	10.1005	J-K, J-O
WBGene00219207	C01F6.14	15.243	15.3911	32.3386	15.5013	J-K, J-O, V-J
WBGene00219308	W06G6.20	2.45135	1.14479	5.83451	4.39664	J-K
WBGene00219770	linc-40	1.07061	0.898704	4.0584	4.93028	J-K, V-K, J-O, V-O
WBGene00000133	amt-1	4.69607	1.7112	1.2911	0.380537	V-K, J-O, V-O, K-O, V-J
WBGene00000190	arf-1.1	1.72072	3.17092	5.12015	6.72957	V-K, J-O, V-O
WBGene00000213	asm-3	7.05992	4.79772	2.67784	0.688314	V-K, J-O, V-O, V-J
WBGene00000412	cdr-1	3.34789	1.38625	0.805211	0.430304	V-K, J-O, V-O, K-O
WBGene00000829	ctb-1	2237.96	3272.98	4725.18	1879.94	J-O, V-J
WBGene00000841	cul-6	3.45656	4.32419	8.27333	10.3743	V-K, J-O, V-O
WBGene00000981	dhs-18	28.5154	82.9924	86.3015	32.3642	V-K, J-O, K-O, V-J
WBGene00000983	dhs-20	10.0376	54.8135	65.5463	11.4013	V-K, J-O, K-O, V-J
WBGene00000984	dhs-21	41.0659	75.3627	85.1619	51.8433	J-O
WBGene00000986	dhs-23	1.3208	0.822407	0.213671	0.209071	J-O
WBGene00000991	dhs-28	108.295	240.65	232.133	118.028	V-K, J-O, K-O
WBGene00001150	ech-1	0.987346	4.62737	4.24196	1.8722	V-K, J-O, K-O, V-J
WBGene00001156	ech-7	67.6978	144.767	165.397	109.872	J-O, K-O
WBGene00001157	ech-8	15.9359	43.9405	40.5773	18.3098	V-K, J-O, K-O, V-J
WBGene00001242	elo-4	4.18739	6.40274	8.82054	5.55166	J-O
WBGene00001397	fat-5	5.87858	25.0079	42.2138	21.8232	J-O, V-O, K-O
WBGene00001399	fat-7	16.6604	344.148	310.175	63.7153	V-K, J-O, V-O, K-O, V-J
WBGene00001588	ggr-3	0.923053	1.45726	1.8464	1.21275	J-O
WBGene00001677	gpa-15	0.562045	1.2813	2.08096	1.32198	J-O, V-O, K-O
WBGene00001778	gst-30	1.24152	2.52706	2.91201	2.53656	J-O, V-O
WBGene00001782	gst-34	0.852948	1.80069	3	1.49417	J-O, V-J
WBGene00001885	his-11	1.47798	1.90445	3.26989	15.2546	V-K, J-O, V-O, V-J
WBGene00002224	klp-13	1.13534	0.735397	0.426552	0.302548	J-O, V-O
WBGene00002257	lbp-5	36.8697	77.5804	87.002	61.7813	J-O, K-O
WBGene00002259	lbp-7	41.8198	109.764	136.681	91.303	J-O, V-O, K-O
WBGene00002260	lbp-8	7.24087	2.76772	2.05703	0.137188	J-O, K-O
WBGene00002271	lec-8	193.309	311.723	400.699	619.373	J-O, V-O
WBGene00002272	lec-9	295.888	456.065	651.969	598.684	J-O, V-O
WBGene00003094	lys-5	0.776993	6.87728	4.3009	2.11608	V-K, J-O, K-O
WBGene00003163	mdl-1	48.2415	28.1686	23.3994	26.7673	J-O
WBGene00003252	mig-21	1.30296	1.46836	2.89133	1.95	J-O
WBGene00003474	mtl-2	2798.02	957.134	489.85	454.597	V-K, J-O, V-O, K-O
WBGene00003514	myo-2	7.0869	3.95973	3.08672	4.02676	J-O
WBGene00003515	myo-3	13.2773	7.54153	5.6782	7.52562	J-O
WBGene00003713	nhr-123	0.886706	1.07247	1.87873	2.02052	J-O, V-O
WBGene00003763	nlp-25	1.57571	3.58289	6.47239	4.39746	J-O
WBGene00003766	nlp-28	77.261	110.901	164.518	116.685	J-O
WBGene00003786	npa-1	96.5248	74.54	40.8544	25.2107	V-K, J-O, V-O
WBGene00003995	pgp-1	8.78983	1.81057	1.53181	1.07852	J-O, V-O, K-O
WBGene00004052	pme-4	1.76225	0.469597	0.73292	1.09712	V-K, J-O, K-O
WBGene00004059	pmp-2	33.6132	63.7186	68.8456	34.4595	J-O
WBGene00004061	pmp-4	5.61578	10.8206	14.6831	6.38854	J-O, V-J
WBGene00004130	ketn-1	7.68701	3.06181	2.38646	2.85903	J-O, V-O, K-O
WBGene00004139	pqn-54	0.655609	0.296396	0.232352	0.29981	J-O, V-O, K-O
WBGene00004196	prx-11	38.9177	83.7106	85.4748	51.8343	J-O, K-O
WBGene00004567	rrn-2.1	13608.6	3603.84	3270.04	4205.87	J-O, V-O, K-O
WBGene00004809	skr-3	38.0864	44.0832	76.2551	119.982	V-K, J-O, V-O
WBGene00005003	spp-18	232.263	865.862	682.689	569.352	J-O, V-O, K-O
WBGene00005654	srr-3	0.803747	1.36986	1.92211	0.854048	J-O, V-J
WBGene00006418	tag-38	2.25182	3.65779	5.74571	4.52184	J-O, V-O
WBGene00006467	magu-2	4.41034	5.70235	8.82365	9.36812	J-O, V-O
WBGene00006588	tnt-3	22.8251	13.2848	10.0117	9.47309	J-O, V-O
WBGene00006589	tnt-4	5.57899	2.75108	2.40039	3.27854	J-O, K-O
WBGene00006759	unc-22	4.61087	2.05244	1.86384	2.06537	J-O, V-O, K-O
WBGene00006789	unc-54	122.406	55.9272	47.9091	57.8771	J-O, V-O, K-O
WBGene00007130	B0272.4	20.5176	62.0905	73.73	20.3042	V-K, J-O, K-O, V-J
WBGene00007152	clec-225	3.70307	5.84874	9.49319	2.23786	V-K, J-O, V-J
WBGene00007228	acs-7	22.9104	62.4867	78.8385	18.5447	V-K, J-O, K-O, V-J
WBGene00007358	lact-6	0.467361	1.4013	2.19784	0.115356	J-O, K-O
WBGene00007362	cyp-35C1	45.8916	17.1973	9.73684	1.59917	V-K, J-O, V-O, K-O, V-J
WBGene00007404	best-5	1.19974	2.36265	3.48353	4.73995	V-K, J-O, V-O
WBGene00007455	ugt-22	109.277	56.2948	33.105	7.41236	V-K, J-O, V-O, V-J
WBGene00007565	clec-48	38.099	20.3132	11.9319	15.7281	J-O, V-O
WBGene00007716	fbxa-82	1.42899	2.39361	3.98324	2.58032	J-O
WBGene00007808	best-7	8.52241	24.2923	17.1826	8.09429	V-K, J-O, K-O, V-J
WBGene00007841	C31C9.7	21.4203	11.0877	10.6074	8.33642	J-O, V-O
WBGene00007857	C31H5.6	34.7951	62.1858	84.3579	49.5316	J-O
WBGene00007964	cyp-25A2	28.5232	57.1763	61.771	18.5475	V-K, J-O, K-O, V-J
WBGene00008028	scl-6	4.49052	2.56439	1.72764	1.39853	J-O, V-O
WBGene00008132	gale-1	142.141	221.511	352.598	393.701	J-O, V-O
WBGene00008167	C48B4.1	19.509	51.0502	43.0051	23.0248	V-K, J-O, K-O
WBGene00008234	C50F4.9	4.09028	6.43167	9.62966	24.2141	V-K, J-O, V-O, V-J
WBGene00008350	CE7X_3.2	1.13059	2.30514	2.36916	1.14249	V-K, J-O, K-O, V-J
WBGene00008392	D1086.5	5.9145	13.1701	16.2406	10.8229	J-O, K-O
WBGene00008494	F01D5.3	17.8048	121.757	183.512	80.6181	J-O, V-O, K-O, V-J
WBGene00008519	cyp-13B1	0.56965	3.05589	3.25415	0.637888	V-K, J-O, K-O, V-J
WBGene00008564	acox-1	29.3059	53.7661	61.2486	24.8762	V-K, J-O, V-J
WBGene00008566	F08A8.3	9.99486	7.36364	4.93777	1.61971	V-K, J-O, V-O, V-J
WBGene00008575	scl-24	3.41537	18.1394	18.3745	13.9164	J-O, V-O, K-O
WBGene00008598	spin-3	3.02785	6.06801	7.28675	3.33718	J-O, K-O, V-J
WBGene00008629	cpt-5	16.0566	47.2994	48.2941	10.5855	V-K, J-O, K-O, V-J
WBGene00008810	cyp-13A12	0.577552	2.29726	3.14655	0.553045	V-K, J-O, K-O, V-J
WBGene00009056	F22D6.15	10.0206	18.2452	20.2361	15.8785	J-O
WBGene00009070	F23A7.5	0.445115	0.475054	0.917541	0.593757	J-O
WBGene00009104	F25C8.1	0.746816	0.291004	0.175937	0.0301773	J-O, K-O
WBGene00009110	F25D1.5	4.23577	2.40073	1.62124	1.00388	V-K, J-O, V-O
WBGene00009238	F28H7.4	1.57364	2.46063	4.04254	2.97539	J-O
WBGene00009296	F31E9.3	1.29113	1.7202	2.96441	1.98744	J-O
WBGene00009375	F34D10.6	1.49265	1.10655	0.731311	0.947718	J-O
WBGene00009393	clec-62	18.7015	28.8277	48.0386	69.289	V-K, J-O, V-O
WBGene00009429	F35E12.5	4.28675	6.43874	12.0047	73.2455	V-K, J-O, V-O, V-J
WBGene00009493	hrg-4	23.7394	71.2727	50.4718	11.3608	V-K, J-O, V-O, K-O, V-J
WBGene00009522	F38A1.9	2.08788	4.09505	5.22959	5.59651	J-O, V-O
WBGene00009624	cnc-8	103.252	153.458	206.757	109.822	J-O
WBGene00009715	F44G4.6	3.31323	4.73037	8.13071	5.08201	J-O
WBGene00009824	gpdh-1	3.85778	1.2769	1.69014	1.20094	J-O, V-O, K-O
WBGene00009877	F49C12.7	21.1269	81.9973	86.8008	27.8357	V-K, J-O, K-O, V-J
WBGene00009902	F49E12.9	49.0308	111.02	112.945	22.3197	V-K, J-O, V-O, K-O, V-J
WBGene00009903	F49E12.10	2.17478	7.46277	4.57816	0.837829	V-K, J-O, K-O, V-J
WBGene00009927	F52B11.5	3.39322	5.36974	7.12755	6.0019	J-O
WBGene00009972	oac-33	0.191055	0.50375	0.818388	0.187716	J-O
WBGene00010050	F54D5.4	361.859	545.499	961.373	890.299	J-O, V-O
WBGene00010062	lipl-1	4.79631	8.50072	9.68026	10.5465	J-O, V-O
WBGene00010063	dhrs-4	18.8782	38.1362	48.7996	20.1428	J-O, K-O, V-J
WBGene00010086	F55B11.4	39.6005	50.1733	88.4432	95.1204	J-O, V-O
WBGene00010100	F55C9.3	2.49211	1.15177	1.11248	0.846705	J-O, V-O, K-O
WBGene00010106	fbxb-61	0.903862	1.24528	2.1219	1.10594	J-O
WBGene00010242	F58D5.2	21.7745	36.9885	48.8008	35.4862	J-O
WBGene00010256	hrg-3	3.17602	28.1121	21.818	9.45684	V-K, J-O, V-O, K-O, V-J
WBGene00010310	F59B2.8	0.625749	1.48829	1.90434	1.33771	J-O, V-O, K-O
WBGene00010328	F59C6.11	3.23627	6.96436	11.0722	6.44731	J-O, K-O
WBGene00010411	H25K10.1	1.67471	0.455307	0.579661	0.290582	J-O, V-O, K-O
WBGene00010473	hrg-2	5.39168	16.9369	16.0664	16.8539	J-O, V-O, K-O
WBGene00010474	K01D12.15	3.60526	2.06329	1.03744	2.68897	J-O
WBGene00010597	K06A4.7	1002.77	1342.16	2221.94	2127.89	J-O, V-O
WBGene00010655	K08D8.1	2.84206	5.15527	9.82817	12.5191	J-O, V-O
WBGene00010657	K08D8.3	9.67733	15.4101	25.7573	14.5394	J-O
WBGene00010749	K10D11.5	8.85973	9.71153	19.2805	20.2539	V-K, J-O, V-O
WBGene00010851	M04C3.2	1.36175	2.19948	3.99379	3.05395	J-O, V-O
WBGene00010957	nduo-6	77.6079	148.268	273.153	67.9491	V-K, J-O, V-J
WBGene00010958	ndfl-4	36.3413	85.5028	137.211	37.5496	J-O, V-J
WBGene00010959	nduo-1	826.973	1308.57	1763.05	825.886	J-O, V-J
WBGene00010963	nduo-4	456.19	802.184	1224.85	392.29	V-K, J-O, V-J
WBGene00010967	nduo-5	371.761	616.901	947.033	365.987	J-O, V-J
WBGene00010977	R02D5.3	4.22743	5.37829	9.59531	17.65	V-K, J-O, V-O
WBGene00010998	R03G8.3	1.88065	2.22209	4.21496	2.64169	J-O
WBGene00011278	R74.2	1.4357	0.748221	0.636534	0.69392	J-O, V-O
WBGene00011314	T01B7.9	1.14066	1.75992	2.77599	1.9656	J-O
WBGene00011362	T02B5.1	0.283378	1.1863	1.01089	0.299449	V-K, J-O, K-O, V-J
WBGene00011364	T02B5.3	6.66944	4.82672	2.70777	0.496136	V-K, J-O, V-O, V-J
WBGene00011450	ttr-22	0.752362	1.80935	2.65301	2.63809	J-O, V-O
WBGene00011463	T05A10.6	0.852839	2.64726	3.13593	2.00691	J-O
WBGene00011491	T05F1.5	1.80634	1.10853	0.900424	1.34642	J-O
WBGene00011611	T08D2.6	14.102	15.8192	29.4167	26.8868	J-O
WBGene00011672	cyp-13A5	1.89193	0.487347	0.608756	0.425508	J-O, V-O, K-O
WBGene00011682	snt-7	0.39139	0.935199	1.11757	0.69342	J-O, K-O
WBGene00011699	cyp-34A2	0.905314	6.10773	6.47296	4.28156	J-O, V-O, K-O
WBGene00011756	ctg-2	5.72012	8.51749	13.6689	7.18184	J-O
WBGene00011801	T16G1.7	13.1036	44.5197	35.3494	2.26662	V-K, J-O, V-O, K-O, V-J
WBGene00011850	T20B3.1	3.04697	9.72943	14.5187	6.95911	J-O, V-O, K-O, V-J
WBGene00011880	T21B6.3	3.59164	1.79705	1.75901	2.54505	J-O
WBGene00011997	T24F1.5	11.1602	23.6038	23.3418	28.6803	J-O, V-O, K-O
WBGene00012251	clec-49	20.7148	15.2185	10.1378	15.016	J-O
WBGene00012323	oac-54	1.64536	5.8385	4.4801	1.452	V-K, J-O, K-O, V-J
WBGene00012445	Y16B4A.2	22.8113	19.0993	11.2458	10.1296	J-O, V-O
WBGene00012450	Y17D7B.2	0.426697	0.502914	1.55864	1.64176	V-K, J-O, V-O
WBGene00012604	nspe-2	31.7328	41.4319	72.9847	66.0718	J-O
WBGene00012686	Y39B6A.27	4.23252	2.24675	2.10652	1.73172	J-O, V-O
WBGene00012748	Y40H7A.11	3.80879	6.58909	8.80661	7.71459	J-O, V-O
WBGene00012780	Y42A5A.5	11.6516	25.0096	27.9524	19.9355	J-O, K-O
WBGene00012821	Y43F8B.11	2.69216	5.08603	6.28254	4.36643	J-O
WBGene00012947	Y47H9C.1	0.399892	3.43754	6.02031	3.50941	J-O, V-O, K-O
WBGene00013222	dmsr-6	0.67859	1.00032	1.54603	1.06583	J-O
WBGene00013284	daf-22	76.1414	155.474	158.714	66.9362	V-K, J-O, K-O, V-J
WBGene00013364	Y60A3A.16	2.0562	5.35983	7.41387	6.00341	J-O, V-O, K-O
WBGene00013541	Y75B8A.4	12.1626	27.7769	25.8205	9.35315	V-K, J-O, K-O, V-J
WBGene00013594	Y87G2A.2	14.2473	35.797	35.226	12.1478	V-K, J-O, K-O, V-J
WBGene00013778	clec-194	0.194648	0.434249	0.930288	0.672939	J-O
WBGene00013836	fbxa-29	1.83131	3.77182	4.18423	2.8942	J-O, K-O
WBGene00013838	fbxa-31	3.77391	6.48316	8.98111	8.2321	J-O, V-O
WBGene00013901	ugt-16	4.93593	11.3551	16.7578	6.61969	J-O, K-O, V-J
WBGene00013905	ugt-4	9.59153	7.34818	4.38263	3.73253	J-O, V-O
WBGene00013968	ZK287.9	27.6326	50.4189	65.6468	56.077	J-O, V-O
WBGene00014000	ZK550.6	47.0663	80.5401	96.8298	43.4863	J-O, V-J
WBGene00014200	scrm-2	0.410512	0.933548	1.20511	0.770569	J-O
WBGene00014864	Y18D10A.22	0.688346	1.05174	1.45175	0.644039	J-O, V-J
WBGene00015044	cyp-34A9	7.93269	4.07877	2.75407	1.77065	V-K, J-O, V-O
WBGene00015081	B0244.6	1.77329	2.50178	4.33728	3.26768	J-O
WBGene00015100	B0280.2	0.453874	0.608097	1.02701	0.353728	J-O, V-J
WBGene00015178	B0416.2	1.01435	3.06801	4.03892	5.68173	J-O, V-O, K-O
WBGene00015295	acl-12	11.2081	26.9683	30.0497	18.821	J-O, K-O
WBGene00015362	fbxa-105	3.88831	5.69082	8.43445	5.40865	J-O
WBGene00015483	C05D11.5	12.1927	24.9081	26.2474	27.9925	J-O, V-O, K-O
WBGene00015537	C06E4.8	2.02114	2.73017	4.9558	7.29275	V-K, J-O, V-O
WBGene00015623	C09B8.4	7.71839	4.4178	3.20832	1.30193	V-K, J-O, V-O, V-J
WBGene00015626	C09B9.1	0.34404	1.13501	1.32289	0.885795	J-O
WBGene00015692	ugt-25	16.5988	8.67239	6.80807	4.79932	J-O, V-O
WBGene00015739	ugt-7	4.75903	6.64614	9.76595	6.64625	J-O
WBGene00015823	C16B8.3	30.1545	32.9185	64.7348	74.7976	V-K, J-O, V-O
WBGene00015828	math-14	5.12822	9.67301	14.8236	9.80227	J-O
WBGene00015859	C16D9.4	4.58485	5.99261	11.1829	7.07286	J-O
WBGene00015860	C16D9.5	2.33561	2.47515	4.78923	1.72821	J-O, V-J
WBGene00015894	acdh-2	64.5699	21.5085	11.4264	1.11852	V-K, J-O, V-O, K-O, V-J
WBGene00015950	C18A11.4	3.0582	6.86924	7.43775	4.58795	J-O, K-O
WBGene00016004	C18H9.6	42.2042	13.0805	14.9678	20.7011	J-O, V-O, K-O
WBGene00016013	C23G10.6	2.2783	0.570941	0.387022	0.439904	J-O, V-O, K-O
WBGene00016061	hpo-15	116.455	313.961	423.421	331.737	J-O, V-O, K-O
WBGene00016324	C32E8.6	0.40146	0.370955	0.87134	0.380645	J-O
WBGene00016667	C45E5.4	13.6331	11.015	6.74895	14.131	J-O, V-J
WBGene00016769	C49C8.5	21.1923	30.9724	56.2332	80.8959	V-K, J-O, V-O
WBGene00016786	cyp-35A4	1.4348	0.528376	0.229728	0.0283907	J-O, K-O
WBGene00016875	C52D10.1	10.008	5.03096	4.97795	3.40773	J-O, V-O
WBGene00016877	C52D10.3	7.31826	3.12711	3.03235	2.48056	J-O, V-O, K-O
WBGene00016892	C53A3.2	19.3684	10.0914	7.34294	3.57562	V-K, J-O, V-O, V-J
WBGene00017032	D1044.7	2.03457	1.47684	0.903657	1.1998	J-O
WBGene00017123	maoc-1	99.4681	256.118	290.52	106.091	V-K, J-O, K-O, V-J
WBGene00017131	E04F6.15	18.2616	38.9057	38.4514	12.8681	V-K, J-O, K-O, V-J
WBGene00017151	EGAP9.3	1.96299	2.85442	5.42833	1.71739	J-O, V-J
WBGene00017197	F07C3.9	79.5096	201.832	223.729	80.5756	V-K, J-O, K-O, V-J
WBGene00017329	ugt-39	6.94667	12.6839	14.9115	16.1285	J-O, V-O
WBGene00017332	ugt-37	0.494486	2.33992	2.74826	0.61018	V-K, J-O, K-O, V-J
WBGene00017335	F10D2.10	3.08035	12.9472	13.4143	9.72588	J-O, V-O, K-O
WBGene00017473	F14H12.6	5.2056	8.94422	13.6117	9.18524	J-O
WBGene00017498	pud-4	203.333	46.8141	54.0692	41.0655	J-O, V-O, K-O
WBGene00017501	pud-3	519.496	124.309	143.056	123.652	J-O, V-O, K-O
WBGene00017504	F16B4.2	2.73264	3.50822	5.70437	3.99901	J-O
WBGene00017512	nhr-179	1.54381	1.95051	3.14665	1.51426	J-O, V-J
WBGene00017660	F21C10.11	656.261	1470.45	1933.05	1639.57	J-O
WBGene00017678	asp-12	9.75162	36.7267	55.164	115.948	V-K, J-O, V-O, K-O, V-J
WBGene00017680	F21F8.6	1.46885	1.74502	3.47237	1.7623	J-O
WBGene00017726	F22H10.2	26.5934	35.8541	65.8907	91.6154	V-K, J-O, V-O
WBGene00017727	F22H10.3	421.202	492.237	980.997	1556.08	V-K, J-O, V-O
WBGene00017751	F23F12.3	3.02489	7.37353	9.06238	2.16865	V-K, J-O, K-O, V-J
WBGene00017806	F26A1.8	0.683379	1.28999	1.95028	1.27316	J-O
WBGene00017836	F26F12.5	1.92388	3.1033	4.49313	2.46067	J-O
WBGene00018024	F35A5.1	2.05548	0.89134	0.888372	0.917811	J-O, V-O, K-O
WBGene00018055	F35F10.5	5.45875	3.1342	2.56875	2.13576	J-O, V-O
WBGene00018194	F39E9.1	3.67187	4.94588	9.81892	16.1768	V-K, J-O, V-O
WBGene00018195	btb-16	3.94363	6.31965	8.80648	4.2566	J-O, V-J
WBGene00018268	F41C3.2	7.5325	4.68948	3.36397	6.90629	J-O, V-J
WBGene00018343	F42A10.7	63.1412	99.412	131.73	55.8673	J-O, V-J
WBGene00018448	F45D11.1	0.715255	0.165836	0.118448	0.0743429	J-O, K-O
WBGene00018465	F45E1.4	20.0249	9.84017	8.91862	6.16175	J-O, V-O, K-O
WBGene00018488	acs-1	121.284	17.5592	17.8137	14.5965	J-O, V-O, K-O
WBGene00018543	ugt-32	2.31801	0.449732	0.624024	0.15131	J-O, V-O, K-O, V-J
WBGene00018562	F47D12.6	13.8887	29.4217	38.9731	43.5558	J-O, V-O, K-O
WBGene00018713	F52G3.5	0.650291	0.350175	0.317082	0.439858	J-O
WBGene00018730	F53A9.7	3.79939	4.75432	7.88893	16.4621	V-K, J-O, V-O, V-J
WBGene00018760	irg-3	10.7092	25.9886	32.8146	24.9521	J-O, V-O, K-O
WBGene00018873	F55C12.6	1.15514	2.24509	2.81262	1.76289	J-O
WBGene00018906	egas-4	0.303779	0.578573	0.632654	0.355228	J-O
WBGene00018907	F55G1.15	3.07917	5.82925	8.80531	8.70087	J-O, V-O
WBGene00019022	F58A6.1	16.9202	65.1427	60.1132	15.2681	V-K, J-O, K-O, V-J
WBGene00019060	F58F9.7	20.9385	71.7292	87.2791	22.2644	V-K, J-O, K-O, V-J
WBGene00019115	nhr-195	1.70349	2.29455	4.43246	3.11212	J-O
WBGene00019146	H02F09.3	0.506917	1.06589	1.44381	4.46379	V-K, J-O, V-O, K-O, V-J
WBGene00019166	tat-2	2.96486	3.68782	6.17049	2.92091	J-O, V-J
WBGene00019208	lips-14	3.85926	1.91865	1.83759	0.157251	J-O, K-O
WBGene00019213	H20E11.1	12.4115	20.2959	34.4584	40.3529	J-O, V-O
WBGene00019234	ugt-8	4.27447	2.04894	2.06789	1.52191	J-O, V-O, K-O
WBGene00019266	H35N09.2	7.51402	5.04927	3.74257	5.2718	J-O
WBGene00019329	ceeh-1	15.1484	25.4072	37.216	15.661	J-O, V-J
WBGene00019388	K04F1.9	10.6111	22.3492	25.4732	17.3725	J-O, K-O
WBGene00019551	K09C4.6	0.821594	2.60333	4.22409	1.07937	V-K, J-O, K-O, V-J
WBGene00019579	oac-57	27.1468	44.1503	70.2831	54.0161	J-O
WBGene00019605	K10B2.2	15.1958	27.0668	30.5693	12.7222	V-K, J-O, V-J
WBGene00019644	cpt-4	3.20364	0.50536	0.46252	0.662449	J-O, V-O, K-O
WBGene00019668	fil-2	0.512842	1.99045	3.77153	0.729246	V-K, J-O, K-O, V-J
WBGene00019730	asns-2	20.765	7.12193	6.44223	7.79787	J-O, V-O, K-O
WBGene00019973	R09A1.3	3.64054	3.99592	7.37191	14.9869	V-K, J-O, V-O, V-J
WBGene00020015	nhr-210	2.10502	2.99703	4.39545	2.6581	J-O
WBGene00020080	math-37	1.41023	2.06202	3.12692	1.15852	J-O, V-J
WBGene00020200	T04A6.1	61.1001	91.4434	123.215	77.1244	J-O
WBGene00020254	T05C3.2	0.776642	0.572558	0.281914	0.0985629	J-O, V-O
WBGene00020329	bath-26	0.605158	1.02263	1.3697	0.927511	J-O
WBGene00020361	fbxc-19	0.502713	0.693009	1.0521	0.526463	J-O
WBGene00020458	fbxa-70	1.50692	1.86432	3.26901	1.97666	J-O
WBGene00020522	T15B7.10	0.444171	0.792152	1.54133	0.455194	J-O, V-J
WBGene00020574	T19D7.6	4.98318	9.98812	12.4347	5.45335	J-O, K-O, V-J
WBGene00020611	T20D4.5	0.907534	0.582249	0.325278	0.559926	J-O
WBGene00020674	T22B7.7	16.8867	8.87486	7.00917	4.32429	V-K, J-O, V-O
WBGene00020703	T22F7.4	2.79735	4.28052	6.61186	3.36579	J-O
WBGene00020985	W03D8.2	0.536304	0.876587	1.14261	1.35283	J-O, V-O
WBGene00021002	W03F9.4	0.834399	83.1285	110.465	49.5249	J-O, V-O, K-O, V-J
WBGene00021019	W04B5.2	2.44082	4.02909	6.07939	4.14562	J-O
WBGene00021167	cyp-32B1	0.469549	1.80748	2.50855	1.0335	J-O, V-O, K-O, V-J
WBGene00021186	Y9D1A.1	9.15066	5.68428	4.53315	6.6531	J-O
WBGene00021274	Y23H5B.3	1.27687	2.87714	3.62209	2.44144	J-O
WBGene00021503	Y40D12A.2	36.9273	65.6032	74.6295	39.4822	J-O
WBGene00021583	clec-72	0.30228	0.576035	0.925506	1.27442	V-K, J-O, V-O
WBGene00021874	clec-81	3.48063	8.81625	10.1961	4.43061	J-O, K-O, V-J
WBGene00022204	Y73B3A.2	0.71684	0.497716	0.338562	0.341727	J-O
WBGene00022252	Y73B6BL.31	30.5059	82.132	68.5733	26.1389	V-K, J-O, K-O, V-J
WBGene00022258	Y73C8B.1	2.72689	5.14608	9.10139	5.19303	J-O
WBGene00022260	Y73C8B.3	19.4681	35.5041	46.4834	20.4269	J-O, V-J
WBGene00022326	fbxa-14	3.74558	6.60911	9.61666	6.42157	J-O
WBGene00022331	fbxa-19	2.71671	4.65365	7.23969	5.68529	J-O, V-O
WBGene00022411	Y102A11A.1	1.87966	2.51311	4.67005	3.2647	J-O
WBGene00022575	ZC239.17	0.327199	1.05506	1.69879	0.401956	J-O
WBGene00022641	ZK6.6	4.64649	2.29458	2.03676	1.16403	J-O, V-O, K-O
WBGene00022657	ZK105.6	0.435406	0.569966	1.10459	0.723153	J-O
WBGene00022736	ZK418.7	5.81986	10.3997	19.2588	23.5772	V-K, J-O, V-O
WBGene00022868	ZK1240.3	10.8987	17.5408	24.4229	15.8141	J-O
WBGene00023414	R01H2.7	4.20595	6.70201	8.7621	6.46969	J-O
WBGene00023458	M02E1.3	5.32943	8.66866	11.8626	9.06494	J-O
WBGene00023486	K08B4.7	6.54542	11.3574	14.9527	7.63572	J-O
WBGene00043062	clec-80	4.74417	14.4636	11.1486	5.87943	V-K, J-O, K-O
WBGene00044206	T26H5.9	8.70045	75.7995	103.689	285.946	V-K, J-O, V-O, K-O, V-J
WBGene00044207	Y6G8.5	0.30201	0.251217	1.18125	1.81989	J-O, V-O
WBGene00044332	clec-36	0.654183	0.732079	1.44672	0.415669	J-O, V-J
WBGene00044468	Y69A2AL.2	73.5402	138.044	258.658	525.287	V-K, J-O, V-O, V-J
WBGene00044492	Y54G2A.49	5.33521	11.0165	17.7748	19.8222	J-O, V-O, K-O
WBGene00044607	K02A11.4	20.1027	53.9842	61.8171	43.5078	J-O, V-O, K-O
WBGene00044649	C23H5.11	0.88261	20.9782	38.0578	28.6155	J-O, V-O, K-O
WBGene00044681	T24C4.8	2.64878	5.20369	10.0175	15.2299	V-K, J-O, V-O
WBGene00044697	poml-4	0.744703	3.24105	3.2596	3.5927	J-O, V-O, K-O
WBGene00044707	F22G12.7	0.394889	0.567368	0.932823	0.313618	J-O, V-J
WBGene00044757	Y55F3BR.11	8.144	11.7371	16.4077	16.5866	J-O, V-O
WBGene00044990	T25B9.11	3.23846	6.04546	7.28426	3.30954	J-O
WBGene00045052	K12C11.6	9.28614	20.7703	20.4148	13.6217	J-O, K-O
WBGene00045146	Y41E3.22	11.9637	14.6196	27.5969	10.2267	J-O, V-J
WBGene00045273	C08A9.11	12.0007	20.296	26.6776	13.1975	J-O, V-J
WBGene00045275	F18E3.12	100.812	53.7957	33.6937	18.8826	V-K, J-O, V-O
WBGene00045293	fbxa-175	1.40333	2.26212	3.45607	2.20746	J-O
WBGene00045397	Y54G2A.52	12.3735	30.8518	27.5175	10.6605	V-K, J-O, K-O, V-J
WBGene00045400	C54D10.13	4.75214	7.14811	10.1438	9.34764	J-O
WBGene00045404	C06C3.11	2.90695	4.62837	6.3949	3.55887	J-O
WBGene00045412	C25F9.12	0.310239	0.365943	2.64403	10.9058	J-O, V-O, V-J
WBGene00045416	Y37H2A.14	1.1452	1.95833	2.7305	6.40012	V-K, J-O, V-O, V-J
WBGene00045456	C10A4.9	2.14168	4.62482	4.73563	2.57579	J-O, K-O
WBGene00045458	F17B5.8	0.789547	1.09666	2.06084	1.75005	J-O
WBGene00045507	F10A3.17	25.1234	30.5562	50.9377	40.5459	J-O
WBGene00050927	B0250.12	1.55318	1.72698	3.1679	2.47741	J-O
WBGene00077525	C41G7.8	8.58821	15.1096	29.5256	34.3982	V-K, J-O, V-O
WBGene00077563	peel-1	0.267182	0.957715	2.9278	0.844556	J-O
WBGene00077681	Y44A6D.7	0.772306	2.83273	19.496	0.99117	J-O, V-J
WBGene00077692	C08E8.10	11.9323	4.68698	5.82438	6.53597	J-O, K-O
WBGene00077698	lurp-4	2.29638	9.44324	10.126	2.19957	V-K, J-O, K-O, V-J
WBGene00185118	K02E2.11	42.8802	78.4684	101.16	68.1359	J-O
WBGene00194713	F19B10.13	1.06036	0.567221	11.3305	53.7539	J-O, V-O, V-J
WBGene00194717	ZC239.22	1.4998	2.32463	3.47062	3.94443	J-O, V-O
WBGene00194747	H05C05.4	6.45242	8.38684	12.9753	7.71049	J-O
WBGene00194836	C25H3.18	61.2344	100.801	130.925	81.4173	J-O
WBGene00195060	linc-14	25.0363	55.2492	55.8681	58.1457	J-O, K-O
WBGene00195073	F02E11.7	1.27387	2.6195	4.34107	2.72358	J-O
WBGene00195226	ZC404.16	6.41357	2.83717	2.76045	4.63513	J-O, K-O
WBGene00219217	C08F8.15	1.21875	1.62287	2.5206	1.38681	J-O
WBGene00219279	T24D5.11	4.21769	2.63477	1.87738	2.37167	J-O
WBGene00219307	F56D6.17	19.5565	35.5266	53.7758	30.7262	J-O
WBGene00219571	linc-15	29.1302	39.5323	66.4029	43.6477	J-O
WBGene00219816	C14E2.12	96.0379	272.609	405.966	503.614	J-O, V-O
WBGene00219849	C36C9.10	830.097	1625.53	1745.4	1429.37	J-O
WBGene00235391	F38A5.22	8.86532	15.427	18.4313	15.299	J-O
WBGene00000136	amt-4	24.6812	40.3154	26.8823	12.3514	V-K, V-J
WBGene00000139	amx-3	9.43968	11.7557	7.77718	2.73984	V-K, V-O, V-J
WBGene00000220	atf-2	1.32716	1.87084	1.54264	3.14614	V-O, V-J
WBGene00000267	bre-2	3.73258	5.32622	5.85566	2.62322	V-K, V-J
WBGene00000283	cah-5	31.2978	29.1688	20.3635	8.72161	V-K, V-O, V-J
WBGene00000298	cat-4	91.051	135.591	86.0431	37.7251	V-K, V-O, V-J
WBGene00000557	cnc-3	13.5514	16.3996	22.5438	11.0828	V-J
WBGene00000966	dhs-2	9.21444	16.5118	14.4207	2.5126	V-K, V-O, V-J
WBGene00000967	dhs-3	113.227	176.387	169.112	54.3573	V-K, V-O, V-J
WBGene00000971	dhs-7	9.21799	15.2466	9.88075	2.10857	V-K, V-O, V-J
WBGene00000977	dhs-14	19.6993	23.0518	21.4973	9.02202	V-K, V-O, V-J
WBGene00000988	dhs-25	143.739	110.072	83.1534	22.6264	V-K, V-O, V-J
WBGene00001244	elo-6	1014.54	1765.63	1773.16	640.926	V-K, V-J
WBGene00001247	elo-9	13.913	19.7182	18.3863	7.50968	V-K, V-J
WBGene00001248	elp-1	3.95923	3.6763	3.55715	1.6583	V-K, V-O, V-J
WBGene00001437	fkh-5	1.00171	0.822427	1.37981	0.596906	V-J
WBGene00001465	flr-1	4.70225	5.71547	4.50365	1.96658	V-K, V-O, V-J
WBGene00001476	fmo-1	6.42321	11.4587	8.87375	3.79289	V-K, V-J
WBGene00001500	ftn-1	4.77492	3.52262	5.33294	0.427364	V-K, V-O, V-J
WBGene00001644	gly-19	6.99303	8.47016	7.42246	3.12077	V-K, V-O, V-J
WBGene00001687	gpn-1	0.923077	1.07552	1.43519	0.648567	V-J
WBGene00001703	grd-14	16.2693	13.1706	14.7677	6.52675	V-K, V-O, V-J
WBGene00001752	gst-4	75.4973	84.039	76.8897	35.3755	V-K, V-O, V-J
WBGene00001754	gst-6	12.5451	20.7487	22.5734	10.2171	V-K, V-J
WBGene00001858	hil-7	6.15094	5.9233	4.84095	13.7054	V-K, V-O, V-J
WBGene00001859	hil-8	0.863893	0.66133	0.765833	0.272557	V-K, V-O, V-J
WBGene00001899	his-25	0.960671	0.906673	1.23048	2.91473	V-K, V-O, V-J
WBGene00001922	his-48	7.1857	6.76492	5.7132	11.9827	V-J
WBGene00002090	ins-7	16.6584	23.4713	29.8782	67.6229	V-K, V-O, V-J
WBGene00002199	kin-15	14.799	18.5765	18.6225	7.78498	V-K, V-J
WBGene00002235	kqt-3	2.61191	3.21517	2.60271	1.23695	V-K, V-O, V-J
WBGene00003524	nas-5	2.66978	2.67199	4.11632	1.87357	V-J
WBGene00003551	nas-33	0.537677	0.465515	0.733118	0.355684	V-J
WBGene00003572	ncx-7	15.9518	18.7574	16.1372	4.80267	V-K, V-O, V-J
WBGene00003585	ndx-8	5.994	7.99162	5.80003	2.30292	V-K, V-O, V-J
WBGene00003658	nhr-68	83.9847	89.1803	94.6782	46.4805	V-J
WBGene00003698	nhr-108	1.49345	2.36008	2.22068	1.00991	V-K, V-J
WBGene00003705	nhr-115	3.1402	3.8697	4.29319	1.94097	V-J
WBGene00003707	nhr-117	3.18281	4.26499	4.92631	2.25323	V-J
WBGene00003710	nhr-120	3.48055	4.66557	6.86497	3.3367	V-J
WBGene00003729	nhx-1	4.64109	6.41884	8.11385	3.5057	V-J
WBGene00003845	odd-1	4.14509	4.97346	3.46039	1.68451	V-K, V-O, V-J
WBGene00003956	pcp-1	46.2083	47.921	37.3611	14.8306	V-K, V-O, V-J
WBGene00003996	pgp-2	22.9881	25.1405	19.6401	9.09064	V-K, V-O, V-J
WBGene00004020	pho-1	64.3388	114.105	78.5865	25.4879	V-K, V-O, V-J
WBGene00004062	pmp-5	98.6497	117.815	64.9093	24.7263	V-K, V-O, V-J
WBGene00004104	pqn-13	0.438009	0.335686	0.338537	1.00045	V-K, V-O, V-J
WBGene00004133	abu-13	0.847409	0.451481	0.501265	1.00749	V-K, V-J
WBGene00004155	pqn-73	0.226309	0.316816	0.358784	1.12521	V-K, V-O, V-J
WBGene00004193	prx-3	12.7983	21.8854	17.9543	7.33337	V-K, V-J
WBGene00004197	prx-12	8.71976	15.9829	15.1428	7.07468	V-K, V-J
WBGene00004238	ptr-24	38.2656	58.0174	56.0358	18.9938	V-K, V-O, V-J
WBGene00004285	rab-37	0.952582	1.12796	1.02881	0.481888	V-K, V-J
WBGene00005271	srh-48	1.52227	1.43866	1.8576	0.694825	V-O, V-J
WBGene00005444	srh-237	19.3688	36.693	29.6106	9.72761	V-K, V-J
WBGene00005638	srm-1	1.23225	1.80658	1.93057	0.654939	V-K, V-J
WBGene00005649	srp-8	1.81213	3.05792	2.67617	0.907236	V-K, V-J
WBGene00005652	srr-1	1.15946	1.05487	1.65849	0.805953	V-J
WBGene00005833	srw-86	0.426457	0.113724	1.69117	4.06116	V-J
WBGene00006038	ssp-9	4.52917	2.34602	2.37924	5.16507	V-K, V-J
WBGene00006404	tag-10	29.651	34.2872	30.2611	9.74425	V-K, V-O, V-J
WBGene00006621	try-3	3.39925	4.64175	4.1091	1.41352	V-K, V-O, V-J
WBGene00006650	tts-1	118.056	114.785	133.342	274.879	V-K, V-O, V-J
WBGene00006651	tts-2	3.88727	4.86963	3.29343	12.9114	V-K, V-O, V-J
WBGene00006676	twk-23	0.184763	0.938121	0.248589	2.2119	V-O, V-J
WBGene00006895	ver-2	0.982493	1.64748	1.90305	0.876362	V-J
WBGene00007072	ugt-1	5.56519	7.80004	4.5715	1.97904	V-K, V-O, V-J
WBGene00007073	ugt-2	4.96018	7.5135	8.52833	3.99639	V-J
WBGene00007214	C01A2.2	34.3193	28.6011	45.7092	14.4143	V-J
WBGene00007254	C01H6.4	10.489	14.4909	14.2462	5.8074	V-K, V-J
WBGene00007375	C06C3.4	2.12103	2.32998	3.48866	1.55668	V-J
WBGene00007422	ugt-17	35.4574	48.7497	26.0076	11.3933	V-K, V-O, V-J
WBGene00007508	C10C5.4	18.683	23.937	13.894	6.6631	V-K, V-O, V-J
WBGene00007533	cbl-1	55.7828	54.8955	48.9758	17.0314	V-K, V-O, V-J
WBGene00007536	daf-36	15.0235	22.8364	25.9391	8.28978	V-K, V-J
WBGene00007598	C15A11.4	3.50061	4.78728	6.23452	2.81318	V-J
WBGene00007605	asp-10	185.213	595.964	308.535	67.1218	V-K, V-O, K-O, V-J
WBGene00007677	C18D4.8	1.8743	2.92131	2.43476	0.962324	V-K, V-J
WBGene00007691	C23H4.2	0.833057	0.729439	1.37905	0.242031	V-K, V-O, V-J
WBGene00007692	C23H4.3	7.87888	9.65293	7.13499	3.41955	V-K, V-O, V-J
WBGene00007693	C23H4.4	2.41119	1.64514	1.63575	0.443318	V-K, V-O, V-J
WBGene00007695	C23H4.7	2.67793	2.81384	1.84574	0.908827	V-K, V-O, V-J
WBGene00007724	C25F9.4	3.39901	4.76367	4.73712	1.53614	V-K, V-O, V-J
WBGene00007725	C25F9.5	3.77298	4.0553	2.51224	0.802429	V-K, V-O, V-J
WBGene00007728	C25F9.9	2.25408	4.64744	3.33242	0.967832	V-K, K-O, V-J
WBGene00007775	acd-3	2.64943	3.78459	3.27652	0.784893	V-K, V-O, V-J
WBGene00007810	C29F7.1	4.26627	5.75291	6.04047	2.05022	V-K, V-O, V-J
WBGene00007811	C29F7.2	16.5308	13.6048	12.8137	5.35854	V-K, V-O, V-J
WBGene00007885	ugt-21	5.00073	6.83764	4.83486	1.63423	V-K, V-O, V-J
WBGene00007937	C34E11.4	12.4211	16.9445	17.1165	8.08731	V-K, V-J
WBGene00007947	C35A5.3	54.2539	48.808	58.7803	14.6513	V-K, V-O, V-J
WBGene00007959	C35C5.10	44.2985	53.373	50.3831	20.9889	V-K, V-O, V-J
WBGene00007963	cyp-25A1	26.1719	44.9106	34.026	6.40109	V-K, V-O, V-J
WBGene00008043	C40H1.8	0.970091	0.879373	1.0177	0.318135	V-O, V-J
WBGene00008084	C44C10.3	3.46675	4.3999	6.17616	2.73874	V-J
WBGene00008113	C46C2.5	72.7755	94.7367	124.474	60.0441	V-J
WBGene00008123	ent-6	16.4503	16.4248	18.0805	7.85373	V-K, V-O, V-J
WBGene00008239	fshr-1	12.6722	14.0009	14.0071	6.81929	V-K, V-J
WBGene00008333	C55A6.4	15.2895	18.5141	21.6774	9.94569	V-J
WBGene00008336	C55A6.7	8.98211	12.4741	11.7102	3.97944	V-K, V-O, V-J
WBGene00008342	frpr-5	3.10044	4.23777	2.65442	1.32456	V-K, V-O, V-J
WBGene00008352	fbxa-6	3.26133	7.4417	6.26457	1.90274	V-K, K-O, V-J
WBGene00008375	D1054.8	35.9206	31.1721	23.999	10.5315	V-K, V-O, V-J
WBGene00008395	D1086.8	25.7383	24.8981	31.7776	15.4748	V-J
WBGene00008451	E01G6.3	3.43192	2.91868	2.04916	0.488351	V-K, V-O, V-J
WBGene00008490	F01D4.8	0.259334	0.516036	0.776507	0.259701	V-J
WBGene00008499	cyp-37A1	8.23066	10.5163	9.65152	4.32532	V-K, V-J
WBGene00008542	scav-6	10.7883	15.4866	15.4266	3.91478	V-K, V-O, V-J
WBGene00008560	pho-13	24.0076	32.7018	19.6152	8.02041	V-K, V-O, V-J
WBGene00008565	F08A8.2	11.4577	12.6285	10.4473	4.82899	V-K, V-O, V-J
WBGene00008567	F08A8.4	10.488	16.6142	14.8585	3.18511	V-K, V-O, V-J
WBGene00008583	ugt-65	7.12987	5.59779	6.04632	2.38239	V-K, V-O, V-J
WBGene00008589	F08G12.8	1.19964	1.18158	1.75238	0.792368	V-J
WBGene00008594	clec-57	9.52831	9.67466	9.43993	3.81996	V-K, V-O, V-J
WBGene00008596	clec-54	20.0821	26.4151	15.851	6.67189	V-K, V-O, V-J
WBGene00008607	F09B12.3	41.2039	35.9949	21.1584	7.95476	V-K, V-O, V-J
WBGene00008631	F10A3.1	0	0	1.49356	12.2344	V-J
WBGene00008654	F10F2.2	17.1982	15.0716	12.7675	5.91348	V-K, V-O, V-J
WBGene00008730	F13B12.2	4.26635	4.0366	4.37698	1.23307	V-K, V-O, V-J
WBGene00008731	F13B12.3	2.60808	3.97497	2.00514	0.802454	V-K, V-O, V-J
WBGene00008741	F13D12.6	57.4921	52.651	53.938	20.055	V-K, V-O, V-J
WBGene00008787	F14B6.6	3.93886	4.3858	4.98568	2.05812	V-K, V-J
WBGene00008793	F14D7.6	9.98547	15.9256	9.09561	3.67179	V-K, V-O, V-J
WBGene00008799	F14E5.1	4.67024	8.69369	8.16433	2.71926	V-K, V-J
WBGene00008830	nhr-176	5.63507	7.80798	10.4899	4.34199	V-J
WBGene00008917	F17C11.6	51.5646	109.504	83.0863	26.5014	V-K, K-O, V-J
WBGene00008936	F18E2.1	85.0197	94.9723	70.7692	18.8621	V-K, V-O, V-J
WBGene00008954	F19C6.5	5.27447	5.8945	4.11905	1.28542	V-K, V-O, V-J
WBGene00009088	F23D12.4	3.51233	2.42088	3.80511	1.76892	V-J
WBGene00009130	F25H5.8	65.2861	81.9693	123.152	54.4419	V-J
WBGene00009146	F26C11.1	3.43165	3.62938	2.94864	1.13304	V-K, V-O, V-J
WBGene00009292	F31D4.5	1.22279	1.49	0.883014	2.28305	V-J
WBGene00009295	fbxa-180	3.3744	3.76842	2.83089	0.627607	V-K, V-O, V-J
WBGene00009430	F35E12.6	50.4702	51.328	95.0219	199.437	V-K, V-O, V-J
WBGene00009495	hrg-6	12.0818	17.7989	12.4884	4.30386	V-K, V-O, V-J
WBGene00009518	clec-166	7.00746	6.66971	4.88285	1.84399	V-K, V-O, V-J
WBGene00009620	fip-5	23.4386	27.4393	41.5254	18.7665	V-J
WBGene00009649	F43C1.5	6.521	7.88076	6.77887	2.83711	V-K, V-O, V-J
WBGene00009653	F43D9.1	0.906872	0.896617	0.843344	1.92286	V-K, V-O, V-J
WBGene00009686	ent-4	35.0827	51.3277	40.6154	16.327	V-K, V-O, V-J
WBGene00009692	F44E5.5	0.223268	0.201393	0.140287	0.688109	V-O, V-J
WBGene00009777	F46C3.2	3.15905	4.92614	3.83072	1.85385	V-K, V-J
WBGene00009778	F46C5.1	1.2056	0.893392	1.87201	8.6475	V-K, V-O, V-J
WBGene00009964	fip-6	6.0626	5.72708	6.13753	2.44192	V-K, V-O, V-J
WBGene00009984	F53F1.6	2.97531	5.05222	5.39997	1.65392	V-K, V-J
WBGene00010083	F55B11.1	8.12757	10.2833	7.60775	3.52124	V-K, V-O, V-J
WBGene00010188	F57B1.5	19.0366	25.5712	22.1564	9.02669	V-K, V-O, V-J
WBGene00010215	nhr-193	2.34335	2.34756	2.16389	0.529183	V-K, V-O, V-J
WBGene00010238	F58B4.5	21.2781	28.8555	22.987	5.08186	V-K, V-O, V-J
WBGene00010274	F58G6.3	72.926	80.0173	94.2596	27.4328	V-K, V-O, V-J
WBGene00010277	F58G6.7	62.4695	72.5755	79.7439	20.1258	V-K, V-O, V-J
WBGene00010341	glo-3	5.62204	7.89801	5.95484	2.78474	V-K, V-O, V-J
WBGene00010571	K04G11.3	3.56722	4.41785	4.5982	2.04287	V-K, V-J
WBGene00010573	K04H4.2	0.555284	0.422354	0.397844	1.35883	V-K, V-O, V-J
WBGene00010628	ceeh-2	16.2995	28.6283	30.0594	9.45335	V-K, V-J
WBGene00010644	K07G5.5	7.79335	16.519	13.3255	5.37733	V-K, K-O, V-J
WBGene00010790	sodh-1	34.114	45.9534	43.4853	109.314	V-K, V-O, V-J
WBGene00010859	M04C9.4	1.46056	1.73762	1.82734	0.770974	V-K, V-J
WBGene00010904	ugt-62	70.554	82.4318	69.4849	19.2078	V-K, V-O, V-J
WBGene00010943	M176.4	51.3044	105.583	83.1194	40.4685	V-K, K-O, V-J
WBGene00010953	clec-190	7.23763	4.06128	6.11113	2.82577	V-O, V-J
WBGene00010960	atp-6	886.05	1411.7	1552.95	546.609	V-K, V-J
WBGene00010962	ctc-3	3778.94	5988.1	6241.93	2371.61	V-K, V-J
WBGene00010964	ctc-1	2633.86	3653.83	4813.45	1637.28	V-K, V-J
WBGene00010965	ctc-2	1970.85	3351.69	3729.73	1548.64	V-K, V-J
WBGene00011006	ugt-47	52.9155	60.9712	41.737	17.5605	V-K, V-O, V-J
WBGene00011083	glo-1	10.4555	13.0096	13.4096	5.50735	V-K, V-J
WBGene00011166	chil-22	4.26534	4.67708	3.77165	0.482244	V-K, V-O, V-J
WBGene00011167	chil-23	1.62743	1.90329	1.2719	0.508415	V-K, V-O, V-J
WBGene00011180	R09H10.2	1.63615	2.35795	1.64898	0.731396	V-K, V-O, V-J
WBGene00011340	ugt-30	4.93154	3.64825	2.59566	1.22047	V-K, V-O, V-J
WBGene00011397	T03E6.8	2.22536	3.01083	2.28873	0.548728	V-K, V-O, V-J
WBGene00011407	ppat-1	19.5892	21.7204	19.8605	8.00638	V-K, V-O, V-J
WBGene00011486	T05E12.3	7.25374	12.8551	9.08109	2.87768	V-K, V-O, V-J
WBGene00011524	T06D8.3	0.391473	0.193389	0.357375	0.885677	V-K, V-O, V-J
WBGene00011554	T07A5.1	4.8435	3.18748	4.40425	1.52853	V-K, V-O, V-J
WBGene00011660	T09E11.11	1.51693	1.60212	2.8201	1.17136	V-J
WBGene00011670	fbxa-84	2.72982	3.83382	2.86509	0.580069	V-K, V-O, V-J
WBGene00011676	cyp-13A2	6.95949	3.97676	4.50767	1.92038	V-K, V-O, V-J
WBGene00011684	T10B10.8	4.41952	5.70391	6.23533	2.62964	V-K, V-J
WBGene00011798	T16G1.4	1.3011	2.22098	2.20285	0.124852	V-K, V-O, V-J
WBGene00011800	T16G1.6	5.89633	8.72738	8.36664	0.814755	V-K, V-O, V-J
WBGene00011803	T16G12.1	18.7682	22.9095	20.2721	5.46298	V-K, V-O, V-J
WBGene00011830	cyp-29A2	19.6942	31.4653	30.5504	14.7267	V-K, V-J
WBGene00011852	clec-26	2.59125	2.67888	2.07924	0.926411	V-K, V-O, V-J
WBGene00011893	T21C9.6	9.04886	10.9906	8.43833	3.86157	V-K, V-O, V-J
WBGene00011984	T24C2.5	5.24682	6.00188	3.37282	1.10149	V-K, V-O, V-J
WBGene00012032	T26C5.2	0.444045	0.503353	0.471881	1.05946	V-K, V-O, V-J
WBGene00012101	zip-10	10.8762	10.0761	30.1246	111.376	V-K, V-O, V-J
WBGene00012130	slc-17.4	9.67641	7.03633	7.66068	3.73061	V-O, V-J
WBGene00012162	sek-6	1.67983	2.23511	1.86074	0.885955	V-K, V-J
WBGene00012217	W02H3.1	52.9357	69.9394	44.1577	16.2576	V-K, V-O, V-J
WBGene00012257	lpr-4	0.746428	0.368987	0.414616	0.905407	V-K, K-O, V-J
WBGene00012259	sulp-7	7.67445	7.31384	7.86343	3.45529	V-K, V-O, V-J
WBGene00012280	W05E10.1	6.09428	5.92726	6.72453	2.14343	V-K, V-O, V-J
WBGene00012325	W07A12.8	4.92789	9.98978	6.28209	2.61157	V-K, V-J
WBGene00012404	Y6G8.2	0.902632	1.26334	0.937915	0.231248	V-K, V-O, V-J
WBGene00012449	nhr-231	0.715471	0.952244	1.16817	0.418386	V-K, V-J
WBGene00012491	Y20C6A.1	0.719744	0.968289	0.970314	0.307852	V-K, V-O, V-J
WBGene00012531	Y32F6B.1	13.1971	17.4224	11.7909	3.98951	V-K, V-O, V-J
WBGene00012540	Y37A1B.7	0.703257	1.04431	0.507094	2.58313	V-O, V-J
WBGene00012608	Y38F1A.6	421.317	383.372	213.342	100.929	V-K, V-O, V-J
WBGene00012699	Y39B6A.41	2.57142	2.78355	3.27414	1.16776	V-K, V-O, V-J
WBGene00012747	Y40H7A.10	131.338	136.399	91.5499	41.2492	V-K, V-O, V-J
WBGene00012899	Y46G5A.7	4.45695	3.22529	6.1343	2.92685	V-J
WBGene00012970	Y48A6B.9	10.7588	22.5808	20.0095	9.79571	V-K, K-O, V-J
WBGene00013136	Y53C10A.5	28.2367	35.5367	35.08	14.195	V-K, V-J
WBGene00013540	Y75B8A.3	1.64994	2.29497	2.49866	0.877708	V-K, V-J
WBGene00013762	Y113G7B.12	3.81827	4.21214	2.93182	1.07287	V-K, V-O, V-J
WBGene00013874	ZC376.2	24.7861	22.106	19.8738	8.76098	V-K, V-O, V-J
WBGene00013875	ZC376.3	6.32164	6.01856	4.82956	1.38696	V-K, V-O, V-J
WBGene00013883	npr-13	10.2109	5.25379	4.96769	1.27157	V-K, V-O, V-J
WBGene00013904	ugt-6	7.06026	12.9782	9.21003	2.15036	V-K, V-O, V-J
WBGene00013906	ugt-5	9.09317	8.35954	6.37424	1.79589	V-K, V-O, V-J
WBGene00013946	ZK228.3	23.6763	29.9792	37.6931	15.1689	V-J
WBGene00013947	ZK228.4	35.07	37.5971	53.0582	16.6815	V-K, V-O, V-J
WBGene00013976	nhr-33	5.09345	6.33137	5.66746	2.31038	V-K, V-O, V-J
WBGene00014057	ZK673.1	24.8314	26.6204	17.322	7.94843	V-K, V-O, V-J
WBGene00014103	best-26	1.53037	2.05937	2.16187	1.03498	V-J
WBGene00014132	ZK896.1	1.20539	1.28632	1.45121	0.536895	V-K, V-J
WBGene00014254	cyp-13A10	0.503397	0.780557	0.74987	0.3404	V-K, V-J
WBGene00014821	R10E8.7	3.63537	3.9195	3.31968	1.06919	V-K, V-O, V-J
WBGene00015279	C01B10.4	4.41021	5.09848	4.04873	1.41064	V-K, V-O, V-J
WBGene00015284	C01B10.10	7.30493	9.33295	7.19227	3.38821	V-K, V-O, V-J
WBGene00015333	slc-17.3	3.35546	4.75585	4.79667	1.17695	V-K, V-O, V-J
WBGene00015369	ugt-51	5.90843	7.32648	6.05176	1.24516	V-K, V-O, V-J
WBGene00015370	C03A7.12	3.98437	4.28687	4.83482	1.44328	V-K, V-O, V-J
WBGene00015381	C03B1.13	11.0863	12.9031	12.5578	6.12655	V-K, V-J
WBGene00015449	ugt-63	70.2088	42.7495	37.9369	17.9922	V-K, V-O, V-J
WBGene00015602	fbxa-158	0.0215337	0	0.491502	1.58345	V-J
WBGene00015608	math-3	10.1383	12.8724	11.0796	4.61616	V-K, V-O, V-J
WBGene00015756	C14C6.2	19.2426	19.6385	16.4081	7.31411	V-K, V-O, V-J
WBGene00015802	flu-2	94.5386	88.7417	95.8884	46.2494	V-O, V-J
WBGene00015930	C17H12.4	16.3051	19.9872	17.7526	8.34917	V-K, V-J
WBGene00016017	C23G10.11	2.06539	2.04391	3.53941	21.3755	V-K, V-O, V-J
WBGene00016023	prmt-6	13.1221	15.9704	16.415	7.41256	V-K, V-J
WBGene00016027	C23H5.8	185.37	220.988	203.655	69.1575	V-K, V-O, V-J
WBGene00016034	C24A3.4	6.24708	9.41688	9.15498	3.71958	V-K, V-J
WBGene00016046	C24B5.4	8.13171	10.4488	10.8549	4.85836	V-K, V-J
WBGene00016052	dod-3	3.80397	3.31286	3.47055	0.551434	V-K, V-O, V-J
WBGene00016080	C24H12.11	1.64321	1.5907	1.82071	0.749409	V-K, V-O, V-J
WBGene00016174	C27H5.4	11.9575	12.9854	9.35793	4.00479	V-K, V-O, V-J
WBGene00016191	C28G1.6	4.75942	5.95008	6.04043	2.6895	V-K, V-J
WBGene00016265	nmur-4	3.29081	4.3852	5.04806	2.27688	V-J
WBGene00016340	gba-2	0.471992	0.614271	0.698802	0.134661	V-J
WBGene00016431	C35A11.4	17.0553	25.0726	20.5626	9.20074	V-K, V-J
WBGene00016544	math-18	5.48216	7.06196	6.44943	2.02792	V-K, V-O, V-J
WBGene00016595	C42D4.2	7.86563	5.39672	4.16637	1.24981	V-K, V-O, V-J
WBGene00016659	C45B2.2	6.71088	6.10905	4.358	1.84274	V-K, V-O, V-J
WBGene00016664	C45E5.1	16.7009	22.8761	20.671	10.0497	V-K, V-J
WBGene00016705	C46C11.2	12.6466	17.8232	12.1651	4.5577	V-K, V-O, V-J
WBGene00016714	C46F2.1	8.32971	7.20938	5.87188	2.60002	V-K, V-O, V-J
WBGene00016717	math-22	9.78696	11.9179	13.6106	6.58907	V-J
WBGene00016756	C49A9.2	14.9883	18.6037	16.9772	7.68992	V-K, V-J
WBGene00016758	C49A9.4	7.10471	9.51095	7.03856	3.40988	V-K, V-O, V-J
WBGene00016797	C50A2.3	8.05172	8.7218	6.89821	2.74097	V-K, V-O, V-J
WBGene00016845	C50F7.5	1.05898	0.189852	0.658682	9.86375	V-K, V-O, K-O, V-J
WBGene00016860	cyp-33C9	6.23621	7.49653	7.27949	2.81065	V-K, V-O, V-J
WBGene00016874	C52B11.5	25.7329	26.4734	22.2747	9.61304	V-K, V-O, V-J
WBGene00016883	C52E2.4	0.874377	2.00058	1.6971	0.62554	V-K, K-O, V-J
WBGene00016890	lst-5	6.77927	7.7328	7.69598	2.99691	V-K, V-O, V-J
WBGene00016943	acdh-1	1579.42	1599.66	1221.33	556.612	V-K, V-O, V-J
WBGene00016998	D1005.4	14.6556	11.9708	17.4327	6.09951	V-O, V-J
WBGene00017012	acs-22	44.1925	66.0911	49.5343	19.1097	V-K, V-O, V-J
WBGene00017048	D2021.4	5.00044	12.1729	9.65158	3.32402	V-K, K-O, V-J
WBGene00017082	DC2.5	9.72157	11.0353	14.5806	5.25113	V-K, V-J
WBGene00017089	poml-2	10.426	13.9637	15.1954	7.41483	V-J
WBGene00017091	ttr-40	10.7662	18.0344	18.9016	6.84801	V-K, V-J
WBGene00017116	fbxb-78	1.28359	2.2508	2.44018	0.881425	V-K, V-J
WBGene00017198	nhr-36	1.53607	1.58193	2.00189	0.90064	V-J
WBGene00017257	F08F1.3	16.5457	19.774	16.0896	7.74801	V-K, V-O, V-J
WBGene00017322	clec-160	14.8835	18.8203	19.3479	8.89873	V-K, V-J
WBGene00017364	clec-7	4.87672	7.71883	5.70492	0.797126	V-K, V-O, V-J
WBGene00017418	F13B6.3	5.63615	6.01591	4.63676	1.7095	V-K, V-O, V-J
WBGene00017427	acp-5	8.93533	8.86403	6.76404	2.8936	V-K, V-O, V-J
WBGene00017433	F13H6.5	1.68954	2.27353	1.54222	3.37958	V-O, V-J
WBGene00017485	F15E6.4	231.162	201.105	152.996	59.2253	V-K, V-O, V-J
WBGene00017515	F16F9.4	6.00852	8.10424	7.24833	3.03544	V-K, V-J
WBGene00017535	atf-8	0.955705	1.20596	1.06394	2.50135	V-K, V-O, V-J
WBGene00017574	F18F11.1	40.6097	72.3051	73.282	31.8265	V-K, V-J
WBGene00017625	cgt-2	5.62681	6.94771	6.04992	2.58873	V-K, V-O, V-J
WBGene00017667	ttr-37	18.4385	21.095	28.1593	14.0486	V-J
WBGene00017720	F22F7.2	1.58698	2.26951	2.43728	1.17953	V-J
WBGene00017730	F22H10.6	26.828	27.1171	22.655	10.0078	V-K, V-O, V-J
WBGene00017881	asp-13	208.987	247.053	144.107	32.7567	V-K, V-O, V-J
WBGene00018069	F35H10.3	1.97191	1.96636	3.50851	1.61263	V-J
WBGene00018100	math-26	7.69669	10.9683	8.39809	3.72343	V-K, V-O, V-J
WBGene00018138	folt-2	401.392	316.984	322.333	78.0509	V-K, V-O, V-J
WBGene00018174	F38B6.4	11.8346	10.621	9.24424	3.86172	V-K, V-O, V-J
WBGene00018200	btb-17	3.23801	4.20593	2.91529	0.48961	V-K, V-O, V-J
WBGene00018241	F40G9.5	6.13812	6.76593	7.46586	3.40723	V-J
WBGene00018250	F40H3.2	13.4603	11.5289	16.246	7.66046	V-J
WBGene00018280	F41C6.7	3.71142	4.38716	2.70271	0.744122	V-K, V-O, V-J
WBGene00018333	cyp-33E3	1.54746	2.54918	2.19563	0.698268	V-K, V-J
WBGene00018334	cyp-33E2	5.56168	5.35988	4.90142	1.94167	V-K, V-O, V-J
WBGene00018351	F42G2.2	6.28172	9.03501	8.75736	4.32458	V-K, V-J
WBGene00018384	F43C11.7	7.7006	12.1584	7.62248	3.08139	V-K, V-O, V-J
WBGene00018415	nhr-184	2.24925	2.61977	4.09365	1.66303	V-J
WBGene00018471	F45E4.6	0.578112	0.425583	0.789097	0.277997	V-J
WBGene00018523	lact-1	9.47182	9.05489	10.6925	5.25077	V-J
WBGene00018885	F55E10.6	21.1747	22.6712	13.8128	5.21471	V-K, V-O, V-J
WBGene00018958	F56C11.6	2.82721	3.82345	3.55799	1.47942	V-K, V-J
WBGene00019090	F59A7.2	6.99526	7.51906	7.8037	3.89877	V-J
WBGene00019154	glf-1	0.512762	1.11211	0.869005	2.37511	V-K, V-O, K-O, V-J
WBGene00019164	H06H21.8	44.9881	53.0704	46.9839	19.7961	V-K, V-O, V-J
WBGene00019183	npr-30	0.953516	1.25529	0.738391	0.279599	V-K, V-O, V-J
WBGene00019225	H22K11.2	14.3142	18.2113	14.9828	6.27474	V-K, V-O, V-J
WBGene00019420	fbxb-46	2.29944	2.66705	3.12469	1.52756	V-J
WBGene00019437	K06A9.3	3.59001	3.78375	4.40617	1.88065	V-K, V-J
WBGene00019444	frpr-11	4.0144	6.7714	6.18241	2.23645	V-K, V-J
WBGene00019515	ugt-19	6.91922	8.03525	8.89591	3.11616	V-K, V-O, V-J
WBGene00019547	K09C4.1	8.05953	8.59026	9.59529	3.61863	V-K, V-O, V-J
WBGene00019587	K09F6.4	1.71283	1.71775	1.22789	0.5039	V-K, V-O, V-J
WBGene00019590	K09F6.7	3.6295	4.66609	5.56389	2.35534	V-J
WBGene00019599	K09H11.1	15.0147	28.2435	25.8123	11.09	V-K, V-J
WBGene00019619	asp-14	35.9561	13.1922	18.7047	71.3045	V-K, K-O, V-J
WBGene00019622	K10C2.7	20.7218	21.8536	27.4246	10.5063	V-K, V-J
WBGene00019653	K11G9.2	4.86521	5.57475	3.53446	1.32613	V-K, V-O, V-J
WBGene00019803	PDB1.1	28.8178	28.2989	25.6149	11.9647	V-K, V-O, V-J
WBGene00019830	hrg-1	40.9058	86.3965	45.0085	17.0085	V-K, V-O, K-O, V-J
WBGene00019846	gpx-7	15.6318	24.1338	21.0351	4.85888	V-K, V-O, V-J
WBGene00019869	R04E5.2	7.09961	8.39908	6.07422	2.17349	V-K, V-O, V-J
WBGene00019961	R08E5.1	1.52227	1.13925	1.51105	0.51676	V-O, V-J
WBGene00019963	R08E5.3	4.18405	3.97019	3.55657	1.68626	V-K, V-O, V-J
WBGene00020075	math-35	7.90037	9.83182	6.82635	3.04959	V-K, V-O, V-J
WBGene00020144	T01C8.3	1.86699	2.8137	3.71667	1.76477	V-J
WBGene00020194	T03G6.1	0.524798	0.884917	0.691603	3.14666	V-K, V-O, V-J
WBGene00020224	T05A7.7	1.07886	1.09542	1.80748	0.898381	V-J
WBGene00020256	T05C3.6	18.3495	17.2243	11.7292	5.82309	V-K, V-O, V-J
WBGene00020258	T05E7.1	15.5255	15.0251	12.7858	2.98483	V-K, V-O, V-J
WBGene00020276	T05H4.15	0.772634	0.748	0.84152	0.372342	V-J
WBGene00020359	math-40	5.66536	7.67118	6.12402	1.89091	V-K, V-O, V-J
WBGene00020369	T08H10.1	138.078	141.92	108.225	53.1616	V-K, V-O, V-J
WBGene00020373	gpx-6	3.95312	5.70839	6.13233	2.88732	V-J
WBGene00020491	T13G4.4	7.62526	9.31108	8.25917	3.85027	V-K, V-J
WBGene00020501	T14B4.5	7.69712	9.14917	12.4065	5.95456	V-J
WBGene00020544	fbxb-84	3.44996	3.88311	5.92701	2.77716	V-J
WBGene00020582	oig-8	1.93905	1.92717	2.07168	0.999957	V-J
WBGene00020587	ugt-9	9.46423	5.23591	5.06607	2.52355	V-K, V-O, V-J
WBGene00020626	T20F5.4	0.826952	0.60981	0.463986	1.35494	V-K, V-J
WBGene00020700	T22F3.11	0.542672	0.285525	0.241935	0.955583	V-K, V-J
WBGene00020788	nep-22	22.6302	29.2558	27.5357	12.7728	V-K, V-J
WBGene00020813	T25G12.6	2.99893	2.74096	1.74714	0.609023	V-K, V-O, V-J
WBGene00020847	cgr-1	13.5666	17.5334	14.1732	6.84287	V-K, V-J
WBGene00020940	W02D7.4	32.4672	46.2771	25.7253	8.17891	V-K, V-O, V-J
WBGene00020943	W02D7.8	3.70726	5.94976	4.41504	1.72692	V-K, V-J
WBGene00020976	oac-51	0.670879	0.446939	0.644677	1.30029	V-K, V-J
WBGene00020981	W03D2.6	13.106	16.0882	15.6071	6.67187	V-K, V-J
WBGene00020992	W03F8.2	2.9652	2.31943	1.54558	0.240718	V-K, V-O, V-J
WBGene00021070	W07B8.1	13.152	25.0883	18.1185	5.8583	V-K, V-O, V-J
WBGene00021118	clec-125	0.107721	0.0944957	0.130984	1.14839	V-K, V-O, V-J
WBGene00021160	gba-4	57.4378	97.6751	75.2128	19.4917	V-K, V-O, V-J
WBGene00021196	Y17G9A.3	1.39613	1.54285	2.37781	1.04807	V-J
WBGene00021339	Y34F4.4	3.57902	3.96881	6.32092	3.01214	V-J
WBGene00021520	Y41D4B.18	1.80593	1.65429	5.78754	14.8405	V-K, V-O, V-J
WBGene00021557	Y45G5AM.5	6.8625	5.22971	6.56124	3.26467	V-O, V-J
WBGene00021585	clec-74	1.13249	1.35269	1.46409	0.729945	V-J
WBGene00021611	nhr-238	3.61034	4.14913	5.54926	2.76315	V-J
WBGene00021772	math-45	1.50704	3.62908	2.06752	0.741496	V-K, V-O, K-O, V-J
WBGene00021774	fbxb-43	4.17543	3.07531	5.34393	2.33664	V-J
WBGene00021852	Y54F10AM.8	35.0396	35.0688	29.9795	12.4122	V-K, V-O, V-J
WBGene00022033	Y65B4BL.1	4.02473	2.06508	2.06122	4.25984	V-K, V-J
WBGene00022142	Y71G12B.2	0.372003	0.699231	0.617779	1.74333	V-K, V-O, V-J
WBGene00022324	fbxa-26	2.9157	5.50107	5.4268	2.68665	V-K, V-J
WBGene00022325	fbxa-5	1.52853	1.73435	1.77788	0.391106	V-K, V-O, V-J
WBGene00022333	fbxa-27	3.40273	7.21948	5.58843	2.48062	V-K, K-O, V-J
WBGene00022337	Y82E9BR.4	2.00043	2.69719	2.8468	0.905968	V-K, V-O, V-J
WBGene00022441	Y110A2AL.4	3.18012	3.69335	3.17125	7.6242	V-K, V-O, V-J
WBGene00022490	Y119D3B.13	24.3952	21.0008	16.5056	5.44058	V-K, V-O, V-J
WBGene00022546	ZC196.2	1.88134	1.33232	2.02807	0.503745	V-K, V-O, V-J
WBGene00022574	ZC239.16	9.73051	24.6713	14.3042	6.48455	V-K, K-O, V-J
WBGene00022584	ZC266.1	6.48103	10.3927	8.16765	3.24286	V-K, V-J
WBGene00022610	ZC416.6	49.404	48.7578	41.2503	20.0771	V-K, V-O, V-J
WBGene00022674	ZK177.9	0.0740051	0.275575	0.729686	3.0817	V-J
WBGene00022771	ZK616.1	2.7334	2.37394	2.43031	1.06703	V-K, V-O, V-J
WBGene00022859	ZK1193.3	5.56614	4.98297	2.95419	1.26682	V-K, V-O, V-J
WBGene00022860	ZK1193.4	5.6054	8.02287	4.15811	0.866728	V-K, V-O, V-J
WBGene00022870	ZK1240.5	1.73587	2.83181	3.13104	1.07145	V-K, V-J
WBGene00022893	ZK1290.13	8.75212	10.752	11.8068	5.87355	V-J
WBGene00023485	ttr-49	26.9778	41.8506	43.9853	18.4576	V-K, V-J
WBGene00023492	T24D3.2	55.0684	69.5345	58.9804	27.2297	V-K, V-O, V-J
WBGene00043980	F11D5.7	3.8164	3.47289	3.24545	1.38852	V-K, V-O, V-J
WBGene00044107	F58G6.9	43.0744	52.3064	50.8599	10.2983	V-K, V-O, V-J
WBGene00044174	fipr-5	16.8545	18.5485	28.9668	14.0873	V-J
WBGene00044238	C30H6.12	0.270802	0.0830017	0.237192	1.28133	V-J
WBGene00044296	F10C1.9	30.6047	55.4869	46.8831	23.2373	V-K, V-J
WBGene00044455	F23F12.13	4.86203	6.80814	4.73815	1.26617	V-K, V-O, V-J
WBGene00044481	ZK185.5	18.6042	16.642	10.8072	2.88351	V-K, V-O, V-J
WBGene00044623	bus-8	0.50762	0.811856	0.695097	1.73926	V-K, V-O, V-J
WBGene00044701	AH9.6	0.534505	0.507085	0.755343	0.276036	V-J
WBGene00044776	T02B11.8	12.8181	14.7477	17.9645	8.14327	V-J
WBGene00044788	ttr-38	5.91921	5.30072	7.10657	3.34828	V-J
WBGene00044898	T21G5.6	25.0298	33.081	24.4752	11.0888	V-K, V-O, V-J
WBGene00044922	Y43C5A.7	8.03921	3.60919	5.89375	1.78394	V-K, V-O, K-O, V-J
WBGene00045053	K12C11.7	13.57	12.0709	23.0619	6.07823	V-J
WBGene00045238	rpr-1	2.75177	4.00383	19.5495	64.2021	V-J
WBGene00050904	Y70C5A.3	2.47602	4.63359	2.90365	0.986124	V-K, V-O, V-J
WBGene00050935	Y37H2A.16	0.864308	0.481303	1.04274	0.392342	V-J
WBGene00077757	E02H4.7	23.403	31.2872	17.764	3.82992	V-K, V-O, V-J
WBGene00185005	T03F6.10	16.4336	20.4257	25.626	12.1305	V-J
WBGene00194687	F57C12.6	0.556616	0.520236	1.00235	0.463105	V-J
WBGene00194762	R10E8.9	3.11169	4.33555	4.34248	1.80599	V-K, V-J
WBGene00194803	C25F9.16	0	0	3.25405	10.7018	V-J
WBGene00194814	linc-34	5.73253	6.55073	7.63511	2.86729	V-K, V-J
WBGene00194821	dmsr-16	1.13007	1.50292	1.26743	0.38642	V-K, V-O, V-J
WBGene00195176	Y43F8B.24	4.57529	6.60968	8.65194	3.94434	V-J
WBGene00206386	K10C2.12	17.2122	16.9141	15.374	7.47135	V-K, V-O, V-J
WBGene00206522	F14D2.19	0.55595	0.875184	0.996804	0.240765	V-K, V-J
WBGene00219271	F36H5.14	10.3947	14.7721	17.2792	6.55161	V-K, V-J
WBGene00219756	linc-68	2.50459	4.86976	7.47994	2.19766	V-J
WBGene00220259	ZK418.13	1.01433	0.978592	0.527952	1.14587	V-J
WBGene00249808	Y48G8AL.20	4.50586	4.3998	4.00604	1.99372	V-K, V-O, V-J
WBGene00255375	F08B4.8	35.3297	35.1058	22.5575	48.8497	V-J
WBGene00001842	her-1	2.03812	16.0793	9.17304	4.3277	K-O
WBGene00002107	ins-24	2.05858	0.75074	1.8008	1.49638	K-O
WBGene00002280	let-2	14.7853	6.54283	9.10225	7.68437	K-O
WBGene00003242	mig-6	29.4421	14.4478	16.0667	17.1948	K-O
WBGene00003468	msp-113	3.39705	1.63167	2.67774	2.38437	K-O
WBGene00004987	spp-2	82.5413	181.872	95.4592	56.0712	V-K, K-O
WBGene00005004	spp-19	1.61301	4.67644	3.98317	2.93741	K-O
WBGene00007739	C26C6.4	0.802999	2.12429	1.52857	1.17158	K-O
WBGene00007890	C33A12.19	35.231	80.9179	68.7042	36.0234	V-K, K-O
WBGene00007894	C33D3.3	1.97897	0.986414	1.13225	0.944625	V-O, K-O
WBGene00008025	C39B10.5	0.712784	3.84948	1.69129	1.75249	K-O
WBGene00008543	F07A5.4	0.622771	1.28067	0.840214	0.94122	K-O
WBGene00008708	F11E6.4	4.08188	8.39899	6.87452	6.10618	K-O
WBGene00008960	F19H6.5	0.454492	1.52836	0.430169	0.121612	K-O
WBGene00009512	F37H8.3	11.6268	5.28462	8.85262	7.04393	K-O
WBGene00010039	F54C8.6	0.809689	2.92109	2.05601	3.67241	V-O, K-O
WBGene00010123	F55G11.2	2.4802	0.828036	1.28208	2.03361	V-K, K-O
WBGene00010705	cyp-14A1	3.54795	7.10456	7.00188	3.79651	K-O
WBGene00010848	M04B2.6	10.7723	25.0374	16.9332	21.8935	V-O, K-O
WBGene00011622	T08G5.1	1.06634	0.243908	0.11754	0.244827	V-O, K-O
WBGene00013548	Y75B8A.11	6.51017	13.2714	10.4529	6.78067	K-O
WBGene00014044	ZK666.4	1.61293	4.98724	1.7849	2.96069	K-O
WBGene00015106	B0280.11	0.442323	0.957531	0.536942	0.855111	K-O
WBGene00015607	fbxb-13	3.81002	1.6851	2.58334	2.17642	K-O
WBGene00017076	D2096.9	8.16173	18.5792	17.0131	12.563	K-O
WBGene00017260	F08F3.1	0.666177	1.79325	1.3474	0.889466	K-O
WBGene00017471	F14H12.3	3.31191	1.28651	2.05459	1.91176	K-O
WBGene00019039	fbxb-18	2.21564	1.0248	1.54958	1.05438	V-O, K-O
WBGene00019105	asp-8	4.18113	8.63971	6.22376	4.92731	K-O
WBGene00019151	pck-3	0.755596	0.345356	0.579741	0.578666	K-O
WBGene00019662	K11H12.6	8.53572	2.39319	4.1966	2.5416	V-O, K-O
WBGene00020016	lipl-3	0.283772	0.76446	0.339377	0.144374	V-K, K-O
WBGene00020066	dhhc-5	0.115663	0.830482	0.57426	0.382581	K-O
WBGene00020343	acs-3	9.08686	4.43288	4.64346	3.16641	V-O, K-O
WBGene00020660	T21G5.2	0.824195	1.98342	1.46807	0.976724	V-K, K-O
WBGene00020708	dmd-8	0.710683	0.318503	0.494451	0.192592	V-O, K-O
WBGene00020911	cpt-6	15.4502	7.00904	7.9043	5.69852	V-O, K-O
WBGene00021028	W04C9.6	0.858351	2.05028	1.14937	0.487096	V-K, K-O
WBGene00021335	spp-23	52.4216	111.965	56.2552	64.197	K-O
WBGene00021472	Y39G10AR.16	1.48767	0.72649	0.948091	1.13467	K-O
WBGene00022287	Y75B7AR.1	1.16347	0.302602	0.541497	0.432826	K-O
WBGene00044363	F22E5.21	0.784545	1.96877	1.44014	1.64087	K-O
WBGene00044469	clec-173	19.0494	8.59914	11.9738	14.1214	K-O
WBGene00044695	fbxb-27	0.809248	0.202204	0.37625	0.684659	K-O
WBGene00044792	F59C6.14	14.078	29.2722	19.14	15.7485	K-O
WBGene00045406	D1086.19	4.23332	11.2687	7.64663	8.1909	K-O
WBGene00206485	C10A4.13	9.78311	34.4562	20.0279	22.3323	K-O
WBGene00219590	linc-72	3.70355	1.05939	2.61418	0.891693	K-O
WBGene00000002	aat-1	4.64523	7.66794	4.85081	2.99433	V-K
WBGene00000118	alh-12	73.9812	78.2284	55.0668	32.1476	V-K, V-O
WBGene00000217	asp-4	385.607	368.172	247.109	154.054	V-K, V-O
WBGene00000515	ckc-1	50.6552	64.4886	57.4803	31.4762	V-K
WBGene00000786	cpr-6	1086.15	1123.77	655.227	335.059	V-K, V-O
WBGene00000989	dhs-26	0.709555	0.729552	0.548152	0.17521	V-K, V-O
WBGene00001395	fat-3	173.919	221.556	177.401	93.0069	V-K
WBGene00001403	fbl-1	17.0043	16.8729	14.0397	7.7531	V-K, V-O
WBGene00001578	ges-1	19.3913	16.7665	15.1927	7.8432	V-K, V-O
WBGene00001581	gfi-1	28.6101	25.0789	17.7335	11.7324	V-K, V-O
WBGene00001665	gpa-3	0.982303	1.75223	1.29044	0.832853	V-K
WBGene00001675	gpa-13	0.86547	1.25072	1.05394	0.600989	V-K
WBGene00001758	gst-10	36.6154	31.1032	19.0133	12.2794	V-K, V-O
WBGene00001786	gst-38	2.07459	2.4711	3.34449	5.95412	V-K, V-O
WBGene00001843	hgo-1	78.6319	90.3281	81.2048	43.5542	V-K
WBGene00001993	hpd-1	178.437	151.755	114.054	63.7546	V-K, V-O
WBGene00002012	hsp-12.3	8.08686	13.2215	8.36833	5.95836	V-K
WBGene00002051	ifa-3	0.667371	0.573106	0.583628	1.16013	V-K
WBGene00002055	ifc-1	12.5741	10.3724	8.3595	4.61635	V-K, V-O
WBGene00002057	ifd-1	9.29074	13.3913	9.18588	6.24083	V-K
WBGene00002120	ins-37	1.48399	0.990231	2.58357	4.68766	V-K, V-O
WBGene00002269	lec-6	757.018	928.772	1461.96	2264.96	V-K, V-O
WBGene00003233	mgl-2	3.04182	3.49379	2.76025	1.47612	V-K, V-O
WBGene00003409	mrp-3	6.49431	7.05146	5.58129	2.97584	V-K, V-O
WBGene00003411	mrp-5	37.7298	50.3805	36.6581	23.9853	V-K
WBGene00003511	mxl-3	111.066	97.1106	56.6956	46.6395	V-K, V-O
WBGene00003605	nhr-6	1.20494	1.35157	1.90241	3.04665	V-K, V-O
WBGene00003696	nhr-106	4.3108	7.04376	5.80591	3.25882	V-K
WBGene00003704	nhr-114	81.1805	57.7672	41.3748	21.7594	V-K, V-O
WBGene00003730	nhx-2	55.7052	94.4203	73.4579	41.8876	V-K
WBGene00003877	pept-1	66.2418	75.119	51.4531	32.322	V-K, V-O
WBGene00003957	pcp-2	12.862	11.8526	22.1387	28.0038	V-K, V-O
WBGene00003959	pcp-4	2.34999	1.48567	2.69514	3.4197	V-K
WBGene00004053	pme-5	13.3894	11.1782	16.3398	32.2635	V-K, V-O
WBGene00004194	prx-5	14.5081	19.6001	17.7223	9.51747	V-K
WBGene00004890	smp-2	19.287	17.1386	11.7485	6.35394	V-K, V-O
WBGene00004958	spe-4	1.5313	2.00462	1.11834	0.925625	V-K
WBGene00004989	spp-4	188.788	289.178	149.804	94.7652	V-K
WBGene00004993	spp-8	52.9357	81.9135	52.5191	37.5975	V-K
WBGene00006351	sur-5	120.577	169.087	143.693	72.0651	V-K
WBGene00006575	tir-1	11.6812	9.1184	10.5914	20.0541	V-K
WBGene00006609	tre-3	23.8913	31.4632	23.2545	12.2804	V-K
WBGene00006679	twk-26	2.3613	3.81427	2.14677	1.53498	V-K
WBGene00006696	twk-46	8.58993	12.0753	8.68012	5.53315	V-K
WBGene00006897	ver-4	1.76166	1.79021	1.06118	0.710431	V-K, V-O
WBGene00007336	C05C12.4	39.5973	59.9651	48.403	27.3704	V-K
WBGene00007431	C08B6.11	5.73201	9.97016	8.88298	4.6283	V-K
WBGene00007452	C08F11.3	0.587547	0.925519	0.661841	0.190447	V-K
WBGene00007453	fbxa-98	4.73268	5.66415	4.96798	2.761	V-K
WBGene00007745	C26D10.4	1.9718	3.10218	2.43529	1.31505	V-K
WBGene00007840	C31C9.6	1.70264	2.01688	1.20686	0.767044	V-K, V-O
WBGene00008042	C40H1.7	15.5114	16.6348	13.9421	8.23405	V-K
WBGene00008099	C44H9.4	3.52342	4.49497	3.96908	1.99311	V-K
WBGene00008127	ddo-1	7.21432	13.9242	11.5168	6.95757	V-K
WBGene00008255	C51E3.10	34.6302	26.0302	48.2422	65.2397	V-K
WBGene00008273	C53B4.3	19.3732	26.3632	21.0131	10.6807	V-K
WBGene00008301	dct-3	0.262664	0.187035	0.390009	0.831485	V-K, V-O
WBGene00008309	nhr-170	1.22889	1.45927	1.39998	0.728675	V-K
WBGene00008382	D1081.4	0.322522	0.823961	0.741025	0.161422	V-K
WBGene00008425	D2045.8	8.01115	9.59917	8.09861	4.05727	V-K
WBGene00008436	DH11.2	70.9166	85.6409	63.6909	42.2725	V-K
WBGene00008593	clec-227	3.1266	4.85845	2.64019	1.9229	V-K
WBGene00008595	clec-56	42.6142	52.8808	40.8326	24.096	V-K
WBGene00008621	F09C8.1	27.3517	33.3621	24.6272	14.9024	V-K
WBGene00008634	F10A3.4	2.75043	3.54957	2.01522	1.56864	V-K
WBGene00008694	F11C1.5	45.2802	49.9737	41.2404	21.1589	V-K, V-O
WBGene00008726	F13A7.11	4.38945	3.14492	5.10015	6.48064	V-K
WBGene00009030	clec-233	0.255906	0.498042	0.793143	1.52702	V-K, V-O
WBGene00009183	F27C8.2	0.621751	1.47096	1.10809	0.543637	V-K
WBGene00009347	F32H5.1	45.2508	44.2337	30.4639	16.5283	V-K, V-O
WBGene00009394	clec-63	363.011	437.426	665.297	1148.96	V-K, V-O
WBGene00009709	fbxa-144	0.118391	0.270981	0.796252	0.956279	V-K
WBGene00009785	F46C5.10	78.2839	109.106	65.6076	50.3091	V-K
WBGene00009840	fbxa-189	2.32283	3.03115	2.31867	0.673198	V-K
WBGene00009965	frpr-9	1.4968	2.54199	2.1276	1.14922	V-K
WBGene00009973	F53C11.3	47.7611	83.6551	71.8213	36.8574	V-K
WBGene00010070	nep-17	83.3131	68.1733	47.8909	28.7095	V-K, V-O
WBGene00010204	F57F5.1	1038.97	1518.47	944.089	472.477	V-K, V-O
WBGene00010315	F59B2.13	6.81626	10.1391	5.26517	4.01339	V-K
WBGene00010342	F59F5.3	1.35902	1.24552	0.783812	0.547361	V-K, V-O
WBGene00010456	K01C8.1	108.341	107.478	89.9099	49.8928	V-K, V-O
WBGene00010475	K01F9.2	6.37767	7.57534	11.1828	15.2996	V-K, V-O
WBGene00010769	asah-1	40.5691	46.5311	28.6791	15.78	V-K, V-O
WBGene00010811	hmit-1.3	22.0882	22.7648	19.778	11.2083	V-K
WBGene00010899	M28.8	8.97749	8.74052	16.7296	18.4794	V-K, V-O
WBGene00010902	M79.2	21.8518	21.8862	17.2074	10.866	V-K, V-O
WBGene00010983	mocs-1	3.77604	4.67496	3.5269	1.77663	V-K, V-O
WBGene00011175	R09E10.5	0.445274	0.582113	0.681898	1.28351	V-K, V-O
WBGene00011181	R09H10.3	188.636	323.353	212.103	150.701	V-K
WBGene00011184	R09H10.7	8.9406	17.0797	12.7652	6.41746	V-K
WBGene00011209	R10E8.3	4.97513	5.47473	4.71014	2.54312	V-K
WBGene00011213	R10E8.8	4.5314	5.23363	7.78287	10.9455	V-K, V-O
WBGene00011317	T01C1.4	5.95823	8.9539	6.26666	3.88313	V-K
WBGene00011361	T01H10.8	2.41657	2.32897	1.98753	1.15894	V-K, V-O
WBGene00011439	T04F3.4	45.509	72.0992	60.0604	35.0647	V-K
WBGene00011495	T05F1.11	0.620273	1.23664	0.817703	0.554594	V-K
WBGene00011733	T12D8.5	37.1576	52.5006	27.79	14.7288	V-K, V-O
WBGene00011737	sqst-1	19.8373	15.9422	24.3189	42.3634	V-K, V-O
WBGene00011826	T18D3.9	6.47055	10.7308	8.34987	4.79053	V-K
WBGene00011846	chil-25	1.07131	0.988578	0.878824	0.464652	V-K, V-O
WBGene00011938	alh-13	13.2385	18.2918	14.1403	7.95664	V-K
WBGene00012122	T28C6.8	35.8174	53.3342	42.4297	25.6422	V-K
WBGene00012330	zip-3	49.4479	45.4185	31.9298	15.9694	V-K, V-O
WBGene00012339	W07G4.5	49.0448	66.5496	39.8761	26.7751	V-K
WBGene00012407	Y7A5A.1	46.7461	70.436	50.9682	26.9835	V-K
WBGene00012525	Y32B12C.1	2.62352	2.75051	3.8667	5.58987	V-K, V-O
WBGene00012532	crp-1	11.7834	14.9546	13.4748	6.97287	V-K
WBGene00012634	Y38H6C.23	6.13445	10.8275	7.26649	3.70919	V-K
WBGene00012717	Y39E4B.6	28.1416	25.4458	16.0577	12.5886	V-K, V-O
WBGene00013074	hmit-1.2	8.56452	8.68039	7.72146	4.29013	V-K
WBGene00013484	Y69H2.9	3.21136	3.22382	2.67351	1.3983	V-K, V-O
WBGene00013536	Y73F8A.32	7.21316	2.05198	12.8296	33.4304	V-K
WBGene00013716	Y106G6H.1	20.3932	27.8238	20.3262	12.702	V-K
WBGene00013870	ZC373.5	7.95487	11.8703	11.0512	5.56934	V-K
WBGene00013872	ZC374.2	2.47793	1.99073	1.29737	0.979618	V-K, V-O
WBGene00013965	ZK287.4	0.751468	0.748023	0.378504	0.327328	V-K, V-O
WBGene00013996	ZK550.2	12.4879	20.3788	14.9728	7.49035	V-K
WBGene00014033	arrd-15	1.47906	2.11722	1.7273	1.02568	V-K
WBGene00014183	ZK1025.3	0.542936	0.747719	0.917152	1.76443	V-K, V-O
WBGene00014668	C06C3.9	0.78442	1.62575	1.11723	0.452086	V-K
WBGene00015040	cyp-34A5	0.791691	1.16161	0.969756	0.537347	V-K
WBGene00015050	clec-51	34.2478	61.5036	39.9999	26.6883	V-K
WBGene00015080	B0244.5	1.2322	1.65372	0.997904	0.460985	V-K
WBGene00015107	B0280.13	3.46586	4.14092	3.31849	1.85378	V-K
WBGene00015110	B0281.3	13.164	16.8647	12.7657	6.82938	V-K
WBGene00015141	ugt-46	45.1026	36.4337	29.2202	14.7833	V-K, V-O
WBGene00015167	B0403.3	14.4025	10.1147	14.7995	26.3382	V-K
WBGene00015172	B0410.3	79.4598	67.0033	56.5191	33.1634	V-K, V-O
WBGene00015371	C03A7.13	3.31907	3.33328	3.09916	1.6045	V-K, V-O
WBGene00015403	clec-10	14.6495	22.4981	15.6455	8.72723	V-K
WBGene00015469	C05D2.8	52.4163	58.3912	41.2292	22.5728	V-K, V-O
WBGene00015632	C09D4.1	7.2545	10.4774	7.13137	5.065	V-K
WBGene00015716	sox-4	5.94974	6.04043	9.9992	12.9623	V-K, V-O
WBGene00015751	C14A11.6	2.34372	2.84395	1.66226	1.10909	V-K, V-O
WBGene00015768	C14C11.4	4.76861	5.19287	4.75229	2.45949	V-K
WBGene00015783	C15B12.1	7.49737	8.12652	6.83068	3.66061	V-K, V-O
WBGene00015931	C17H12.5	0.748208	0.533711	0.648722	1.06868	V-K
WBGene00015946	C18A3.10	10.1164	19.9536	17.2751	9.28519	V-K
WBGene00016003	C18H9.5	11.1675	10.0399	8.58094	4.9454	V-K, V-O
WBGene00016064	acd-1	0.514653	0.811285	0.640828	0.391427	V-K
WBGene00016155	C27A12.4	0.483104	0.353465	0.629576	0.722702	V-K
WBGene00016614	trpp-12	20.9761	22.3923	14.2606	10.6121	V-K
WBGene00016631	C44B7.11	17.7365	19.9232	16.5637	9.63422	V-K
WBGene00016644	C44C1.5	48.0563	38.4676	31.7541	16.0261	V-K, V-O
WBGene00016762	ugt-24	2.16205	2.10395	3.702	4.32877	V-K, V-O
WBGene00016884	C52E2.5	1.60178	1.8396	1.07702	0.564074	V-K, V-O
WBGene00016891	C53A3.1	0.711219	1.17324	0.828353	0.487269	V-K
WBGene00016942	C55B7.3	8.56893	8.29163	4.90506	3.5914	V-K, V-O
WBGene00016957	atic-1	56.8569	45.9999	35.3466	19.1315	V-K, V-O
WBGene00016982	C56G2.9	1.0424	1.14077	0.802929	0.541095	V-K
WBGene00017307	F09F9.2	0.551752	0.439063	0.258306	1.12515	V-K
WBGene00017336	ugt-41	22.6326	17.0578	12.0129	6.5551	V-K, V-O
WBGene00017394	cal-8	3.19202	5.97031	3.03605	2.32376	V-K
WBGene00017567	F18E3.11	256.276	235.698	143.43	79.8341	V-K, V-O
WBGene00017688	ttr-35	83.1783	115.45	100.183	55.4856	V-K
WBGene00017690	ceh-60	9.43	8.77095	7.8857	4.18058	V-K, V-O
WBGene00017880	F28A12.3	7.16595	10.3376	7.36287	4.06789	V-K
WBGene00017892	F28B4.3	52.0671	51.0361	40.6729	24.8236	V-K, V-O
WBGene00017962	fbxa-72	65.0795	69.5779	60.5088	31.2227	V-K, V-O
WBGene00018602	F48D6.4	413.865	580.32	374.488	231.248	V-K
WBGene00018823	F54E2.1	79.5989	76.9262	146.547	216.731	V-K, V-O
WBGene00018931	ugt-52	1.09296	0.801636	0.731137	0.379816	V-K, V-O
WBGene00018966	F56D2.5	2.47459	2.63679	4.63324	5.59379	V-K, V-O
WBGene00019017	F57F4.4	46.5791	40.6934	29.1569	19.0433	V-K, V-O
WBGene00019101	F59B1.10	1.14089	0.926716	1.75515	2.89176	V-K, V-O
WBGene00019117	nhr-144	3.60557	5.32735	4.82971	2.48573	V-K
WBGene00019273	H43E16.1	2.71466	2.31184	2.81683	5.43019	V-K, V-O
WBGene00019327	zip-2	128.95	112.135	203.926	326.633	V-K, V-O
WBGene00019368	K03H6.2	22.7193	41.3907	28.8914	17.1606	V-K
WBGene00019394	K04F10.1	4.92234	6.82705	6.16091	3.13846	V-K
WBGene00019456	K06H7.2	8.36437	12.6776	11.9701	6.20852	V-K
WBGene00019495	sdz-24	16.4871	24.2995	15.1626	8.46488	V-K
WBGene00019589	K09F6.6	2.60118	2.82429	1.98371	1.20117	V-K, V-O
WBGene00019593	K09F6.10	3.14885	2.86496	2.18716	1.40635	V-K, V-O
WBGene00019737	M02F4.3	10.374	12.0243	6.85444	5.82561	V-K
WBGene00019765	M03F8.6	2.40296	4.65479	2.33009	2.26138	V-K
WBGene00019865	R04A9.6	2.87432	3.41544	2.56572	1.35427	V-K, V-O
WBGene00019895	aagr-2	183.224	182.503	130.086	84.1132	V-K, V-O
WBGene00019935	R07E4.1	4.34019	4.84426	2.61776	1.39215	V-K, V-O
WBGene00019977	fpn-1.2	5.49401	6.03635	3.03581	1.63991	V-K, V-O
WBGene00019986	R09F10.1	30.5276	43.2884	32.9571	16.7425	V-K
WBGene00020004	R11E3.2	1.54647	1.96182	1.30439	0.810916	V-K
WBGene00020022	R12C12.1	75.2596	99.0837	83.7394	42.0418	V-K
WBGene00020029	R12C12.9	23.6171	30.92	28.6396	14.4834	V-K
WBGene00020191	clec-53	13.0335	16.6903	9.10566	4.9627	V-K, V-O
WBGene00020237	phat-4	8.26526	7.41318	5.4138	3.50367	V-K, V-O
WBGene00020319	npr-31	1.80931	2.8424	2.28852	1.33097	V-K
WBGene00020526	T15B7.14	1.05458	1.19305	0.926386	0.486923	V-K, V-O
WBGene00020632	T20F7.5	1.42796	1.48723	1.06227	0.688992	V-K, V-O
WBGene00020649	sma-10	12.3405	14.1215	10.6583	6.37884	V-K
WBGene00020837	T27A1.5	10.5301	11.6895	9.5556	4.80758	V-K, V-O
WBGene00021434	Y39A3A.3	0.715685	0.357663	0.939476	1.28462	V-K
WBGene00021492	comt-5	3.64761	3.0642	2.01883	1.35179	V-K, V-O
WBGene00021556	Y45G5AM.3	10.3454	10.3281	16.7063	23.9877	V-K, V-O
WBGene00021589	Y46D2A.1	1.17588	0.969988	1.78499	2.21925	V-K
WBGene00021600	Y46H3A.4	2.51484	4.09577	5.58503	9.76182	V-K, V-O
WBGene00021602	clec-205	2.84501	4.61477	2.99974	1.54276	V-K
WBGene00021860	fbxa-9	0.815498	1.72373	0.862423	0.569265	V-K
WBGene00021895	clec-84	22.2859	22.2398	29.0414	47.2171	V-K, V-O
WBGene00022279	sesn-1	29.2634	29.2756	27.5751	14.2752	V-K, V-O
WBGene00022682	ZK185.2	2.08354	2.51586	1.68286	1.12794	V-K
WBGene00022683	ZK185.3	14.7116	16.6555	14.5146	7.28525	V-K, V-O
WBGene00022858	ZK1193.2	11.5771	9.63244	6.39694	3.65572	V-K, V-O
WBGene00022891	ZK1290.10	0.225932	0.181131	0.548447	0.607135	V-K, V-O
WBGene00023226	B0344.1	1.68004	2.67025	2.55973	0.98279	V-K
WBGene00044410	F48E8.8	2.98511	3.9243	2.90143	1.94237	V-K
WBGene00044418	C08G5.7	1.01175	0.927843	1.54658	2.39451	V-K, V-O
WBGene00044514	R09E12.9	3.26668	2.51678	2.01554	1.0191	V-K, V-O
WBGene00044605	ttr-36	90.8661	122.264	120.577	60.6907	V-K
WBGene00044723	K11H12.11	1.14114	1.15471	1.0027	0.528799	V-K, V-O
WBGene00045013	F08A7.1	11.1894	11.8991	7.07672	5.52099	V-K, V-O
WBGene00045252	Y62H9A.15	15.0892	20.9304	13.0702	7.46731	V-K, V-O
WBGene00045265	K10C2.8	49.6595	74.8262	63.0653	35.8471	V-K
WBGene00045365	ZC449.7	3.88673	4.35417	4.13606	2.11385	V-K
WBGene00045401	T26F2.3	0.376959	0.258149	0.430147	0.855381	V-K
WBGene00077521	maf-1	5.70735	7.82877	4.87015	3.3501	V-K
WBGene00194695	B0462.5	0.721929	0.488942	0.917579	1.49576	V-K, V-O
WBGene00194708	Y36E3A.2	2.50968	3.60217	4.71086	8.47484	V-K, V-O
WBGene00206514	R05G9.5	0.288775	0.175704	0.806094	1.29722	V-K
WBGene00219236	K03B4.9	1.69084	3.3723	2.59414	1.62247	V-K
WBGene00219376	C28G1.10	5.04153	6.32573	5.77914	3.01402	V-K
WBGene00235133	T26H5.14	0.566354	5.34681	8.56134	14.8542	V-K
WBGene00235306	W03D2.13	14.6262	24.3902	16.9878	9.51459	V-K
WBGene00235310	R02D1.2	3.46706	5.58703	5.21164	2.62053	V-K
WBGene00000239	bas-1	17.7082	14.5822	16.9212	8.5917	V-O
WBGene00000541	cln-3.3	5.0334	6.75789	8.46513	10.6054	V-O
WBGene00000657	col-81	29.0266	20.4151	20.7409	12.3497	V-O
WBGene00000712	col-139	41.726	26.0947	30.7566	18.1897	V-O
WBGene00000732	col-159	27.2393	14.4443	18.7336	12.3707	V-O
WBGene00000788	cpz-1	581.189	369.931	294.844	206.075	V-O
WBGene00001042	dnj-24	15.9511	15.2795	11.157	7.79868	V-O
WBGene00001068	dpy-6	1.3787	0.911164	0.727932	0.644329	V-O
WBGene00001108	dsl-6	0.426469	1.08266	0.768805	1.60861	V-O
WBGene00001155	ech-6	580.942	525.138	478.879	272.219	V-O
WBGene00001477	fmo-2	1.11309	1.30638	1.23009	2.30714	V-O
WBGene00001604	gln-3	86.6107	47.476	44.0935	38.4422	V-O
WBGene00001623	glt-5	1.60946	2.46917	2.48459	3.83711	V-O
WBGene00001671	gpa-9	1.24989	2.28225	1.77921	2.93722	V-O
WBGene00001724	grl-15	1.26644	1.34042	1.52625	2.64666	V-O
WBGene00001772	gst-24	3.30802	4.0939	4.92261	7.8037	V-O
WBGene00001814	haf-4	19.7196	17.5544	12.552	9.0287	V-O
WBGene00001841	hen-1	2.2794	1.86612	1.57477	0.716444	V-O
WBGene00001863	him-4	8.77777	4.83306	4.56014	3.75594	V-O
WBGene00002393	lpr-1	0.370446	0.542305	0.884141	1.18056	V-O
WBGene00002881	let-756	4.55354	5.06371	6.5106	9.70992	V-O
WBGene00003096	lys-7	116.182	82.2589	66.0171	51.7368	V-O
WBGene00003169	mec-5	7.54802	5.43432	5.14381	3.31035	V-O
WBGene00003738	nid-1	35.9074	32.6035	27.9848	17.8552	V-O
WBGene00003986	mct-4	33.4672	32.8207	25.8254	16.5468	V-O
WBGene00004219	ptr-4	0.742736	0.915257	0.885808	1.49793	V-O
WBGene00004622	rrn-3.1	954.157	509.675	570.309	474.992	V-O
WBGene00006947	wrt-1	1.13116	1.4689	1.51996	2.89118	V-O
WBGene00007344	C05E7.2	4.0262	3.40156	2.80152	1.76578	V-O
WBGene00007482	C09F12.2	0.644379	0.542085	0.527773	0.231528	V-O
WBGene00007495	C09G9.5	3.38945	2.6286	1.98697	1.63746	V-O
WBGene00007507	C10C5.3	14.6099	9.52979	8.86433	6.77424	V-O
WBGene00007957	C35C5.8	3.84183	5.48003	5.9485	8.95637	V-O
WBGene00008032	C39E9.8	169.542	142.013	130.768	80.2657	V-O
WBGene00008605	mlt-9	0.426073	0.569467	0.578875	0.910639	V-O
WBGene00008900	F16H6.10	15.3058	17.9055	25.0725	31.3441	V-O
WBGene00008953	F19C6.4	7.07063	5.52017	5.42416	3.45623	V-O
WBGene00008985	F20G2.1	3.36011	2.52144	1.99704	1.41535	V-O
WBGene00010055	F54D5.12	217.77	186.553	168.649	95.7066	V-O
WBGene00010296	dgat-2	19.6765	12.7511	14.1082	8.54921	V-O
WBGene00010752	K10G4.3	0.479157	1.59484	1.76288	3.14561	V-O
WBGene00010907	M88.4	3.16812	2.4087	1.93166	1.29574	V-O
WBGene00011165	R09D1.9	0.754991	0.566277	0.614825	0.29912	V-O
WBGene00011753	T13F3.6	609.835	504.134	481.929	255.894	V-O
WBGene00011926	sptf-2	1.7278	2.5107	3.43996	4.44037	V-O
WBGene00012144	T28H10.3	43.4623	60.3412	76.6233	91.0197	V-O
WBGene00012163	VZK822L.2	2.8722	3.12712	7.17878	8.80615	V-O
WBGene00012554	Y37D8A.16	36.3015	47.4573	69.8373	92.2288	V-O
WBGene00012597	nhr-235	2.30134	1.27834	1.32458	0.732879	V-O
WBGene00012688	Y39B6A.29	0.40253	0.477704	0.422581	0.928176	V-O
WBGene00012728	Y39G8B.9	3.85835	4.55773	7.26315	9.05105	V-O
WBGene00012757	Y41C4A.11	3.69113	4.55376	5.06434	8.73927	V-O
WBGene00013007	Y48E1B.8	28.2214	15.127	17.607	10.2965	V-O
WBGene00013080	Y51A2D.13	18.3571	18.1	15.093	9.11583	V-O
WBGene00014046	clec-60	0.277798	0.332038	0.476634	0.778982	V-O
WBGene00014206	nit-1	5.18937	3.41838	2.76616	1.75687	V-O
WBGene00014253	ZK1320.3	262.516	352.301	506.955	532.111	V-O
WBGene00014569	bkip-1	0.862421	2.92862	2.21042	3.79276	V-O
WBGene00014836	T09F5.12	6.25799	8.06316	7.80477	12.6706	V-O
WBGene00015043	cyp-34A8	21.9859	19.3645	19.0465	10.0569	V-O
WBGene00015048	faah-2	28.0742	54.4715	54.8949	63.7933	V-O
WBGene00015227	B0507.10	1.35359	0.754605	0.911981	0.611488	V-O
WBGene00015660	catp-3	13.2702	8.09349	8.01274	5.07297	V-O
WBGene00015684	C10G8.8	73.7942	67.3935	52.4487	35.4392	V-O
WBGene00015910	C17F4.2	1.28739	1.62273	2.42678	3.545	V-O
WBGene00016217	C29F9.2	4.11066	3.6361	2.85732	1.98064	V-O
WBGene00016283	C31B8.8	9.40671	7.44713	7.21896	4.42698	V-O
WBGene00016424	C34H4.1	6.41903	11.1538	18.6911	23.7608	V-O
WBGene00016558	C41A3.1	1.66496	1.4098	1.17268	0.802154	V-O
WBGene00017201	grsp-4	25.6045	16.719	24.1399	12.7234	V-O
WBGene00017301	F09F7.4	216.522	204.352	154.325	102.794	V-O
WBGene00017398	slc-17.6	35.4367	30.5683	29.7083	16.4307	V-O
WBGene00017434	F13H8.1	2.64599	4.45374	5.2002	6.1143	V-O
WBGene00017487	F15E6.6	3.69563	3.32	3.37925	1.76477	V-O
WBGene00017592	F19C7.2	5.14418	6.86656	8.98174	10.8085	V-O
WBGene00017598	F19F10.1	2.9675	1.56634	1.54117	1.43256	V-O
WBGene00017756	F23F12.12	25.8301	13.8783	17.6934	9.18034	V-O
WBGene00017874	acdh-9	110.322	91.0851	88.7531	53.623	V-O
WBGene00018210	F39G3.5	16.9148	22.7223	32.5088	45.1634	V-O
WBGene00018225	nep-14	5.69397	11.0724	10.0207	11.7519	V-O
WBGene00018237	F40F4.6	96.3057	102.118	111.581	202.09	V-O
WBGene00019034	fbxb-25	1.1122	0.234599	0.438277	0.229176	V-O
WBGene00019041	fbxc-22	0.988751	0.806779	0.81718	0.447961	V-O
WBGene00019233	ugt-14	0.959182	0.603733	0.760428	0.404061	V-O
WBGene00019311	K02E7.6	4.32012	2.77952	2.95952	1.73235	V-O
WBGene00019370	K03H6.5	0.658961	0.926324	0.813798	1.43175	V-O
WBGene00019592	K09F6.9	3.08468	2.45993	1.9156	1.27453	V-O
WBGene00019717	trx-3	2.31955	4.38133	4.45766	6.47724	V-O
WBGene00019731	M02D8.5	3.17245	1.93238	1.88165	1.08776	V-O
WBGene00019965	R08F11.1	11.2296	8.25252	8.05775	5.17632	V-O
WBGene00020139	T01B11.2	53.676	36.2894	36.5578	24.3864	V-O
WBGene00020156	T02B11.4	6.39321	4.90399	4.16016	2.91374	V-O
WBGene00020315	T07E3.4	36.3512	27.6208	22.2214	17.4046	V-O
WBGene00020756	T24A6.20	16.3726	13.0594	13.2066	7.42489	V-O
WBGene00020855	hpo-36	0.880563	0.505178	0.542781	0.387466	V-O
WBGene00020895	T28D9.3	20.2164	17.8338	14.854	7.61301	V-O
WBGene00021048	W05H9.1	54.3983	42.8821	36.0087	24.3091	V-O
WBGene00021252	cht-4	0.428155	0.463989	0.782809	0.945787	V-O
WBGene00021340	Y34F4.5	34.314	39.0068	58.8712	70.0091	V-O
WBGene00021645	Y47G6A.19	29.6293	23.5672	22.7301	14.5948	V-O
WBGene00021893	ndnf-1	3.12756	1.899	2.21059	1.45447	V-O
WBGene00044166	C54C6.7	3.87529	5.49612	7.11228	8.87615	V-O
WBGene00044421	D1007.18	2.51188	5.0635	3.92234	6.55607	V-O
WBGene00044783	T26H5.10	0.269585	1.16008	1.13219	2.01491	V-O
WBGene00044798	tbx-43	1.63062	0.922038	1.3533	0.712461	V-O
WBGene00045276	F18E3.13	96.761	75.5223	61.5466	38.2063	V-O
WBGene00235267	Y77E11A.23	5.00205	3.62668	3.90684	2.42317	V-O

## Sheet: AF1_2
Additional File 1, Supplemental Table 2. All differentially expressed genes between pathogenic and nonpathogenic comparisons
WormBase ID	Gene	OP50 FPKM	K279a FPKM	JCMS FPKM	JV3 FPKM	Significant comparisons
WBGene00000118	alh-12	73.9812	78.2284	55.0668	32.1476	V-K, V-O
WBGene00000133	amt-1	4.69607	1.7112	1.2911	0.380537	V-K, J-O, V-O
WBGene00000139	amx-3	9.43968	11.7557	7.77718	2.73984	V-K, V-O
WBGene00000190	arf-1.1	1.72072	3.17092	5.12015	6.72957	V-K, J-O, V-O
WBGene00000191	arl-7	1.55635	1.11427	6.10678	6.49083	J-K, V-K, J-O, V-O
WBGene00000213	asm-3	7.05992	4.79772	2.67784	0.688314	V-K, J-O, V-O
WBGene00000217	asp-4	385.607	368.172	247.109	154.054	V-K, V-O
WBGene00000220	atf-2	1.32716	1.87084	1.54264	3.14614	V-O
WBGene00000239	bas-1	17.7082	14.5822	16.9212	8.5917	V-O
WBGene00000283	cah-5	31.2978	29.1688	20.3635	8.72161	V-K, V-O
WBGene00000298	cat-4	91.051	135.591	86.0431	37.7251	V-K, V-O
WBGene00000412	cdr-1	3.34789	1.38625	0.805211	0.430304	V-K, J-O, V-O
WBGene00000522	clc-1	60.5984	69.2083	152.353	133.483	J-K, J-O, V-O
WBGene00000541	cln-3.3	5.0334	6.75789	8.46513	10.6054	V-O
WBGene00000657	col-81	29.0266	20.4151	20.7409	12.3497	V-O
WBGene00000712	col-139	41.726	26.0947	30.7566	18.1897	V-O
WBGene00000732	col-159	27.2393	14.4443	18.7336	12.3707	V-O
WBGene00000783	cpr-3	5.59688	7.951	34.1739	29.201	J-K, V-K, J-O, V-O
WBGene00000784	cpr-4	219.927	381.807	65.0346	59.1147	J-K, V-K, J-O, V-O
WBGene00000785	cpr-5	231.598	354.241	115.503	59.5242	J-K, V-K, J-O, V-O
WBGene00000786	cpr-6	1086.15	1123.77	655.227	335.059	V-K, V-O
WBGene00000788	cpz-1	581.189	369.931	294.844	206.075	V-O
WBGene00000841	cul-6	3.45656	4.32419	8.27333	10.3743	V-K, J-O, V-O
WBGene00000966	dhs-2	9.21444	16.5118	14.4207	2.5126	V-K, V-O
WBGene00000967	dhs-3	113.227	176.387	169.112	54.3573	V-K, V-O
WBGene00000971	dhs-7	9.21799	15.2466	9.88075	2.10857	V-K, V-O
WBGene00000977	dhs-14	19.6993	23.0518	21.4973	9.02202	V-K, V-O
WBGene00000988	dhs-25	143.739	110.072	83.1534	22.6264	V-K, V-O
WBGene00000989	dhs-26	0.709555	0.729552	0.548152	0.17521	V-K, V-O
WBGene00001042	dnj-24	15.9511	15.2795	11.157	7.79868	V-O
WBGene00001068	dpy-6	1.3787	0.911164	0.727932	0.644329	V-O
WBGene00001108	dsl-6	0.426469	1.08266	0.768805	1.60861	V-O
WBGene00001155	ech-6	580.942	525.138	478.879	272.219	V-O
WBGene00001158	ech-9	2.61244	6.70475	30.5038	15.9631	J-K, V-K, J-O, V-O
WBGene00001248	elp-1	3.95923	3.6763	3.55715	1.6583	V-K, V-O
WBGene00001397	fat-5	5.87858	25.0079	42.2138	21.8232	J-O, V-O
WBGene00001399	fat-7	16.6604	344.148	310.175	63.7153	V-K, J-O, V-O
WBGene00001403	fbl-1	17.0043	16.8729	14.0397	7.7531	V-K, V-O
WBGene00001465	flr-1	4.70225	5.71547	4.50365	1.96658	V-K, V-O
WBGene00001477	fmo-2	1.11309	1.30638	1.23009	2.30714	V-O
WBGene00001500	ftn-1	4.77492	3.52262	5.33294	0.427364	V-K, V-O
WBGene00001578	ges-1	19.3913	16.7665	15.1927	7.8432	V-K, V-O
WBGene00001581	gfi-1	28.6101	25.0789	17.7335	11.7324	V-K, V-O
WBGene00001604	gln-3	86.6107	47.476	44.0935	38.4422	V-O
WBGene00001623	glt-5	1.60946	2.46917	2.48459	3.83711	V-O
WBGene00001644	gly-19	6.99303	8.47016	7.42246	3.12077	V-K, V-O
WBGene00001671	gpa-9	1.24989	2.28225	1.77921	2.93722	V-O
WBGene00001677	gpa-15	0.562045	1.2813	2.08096	1.32198	J-O, V-O
WBGene00001703	grd-14	16.2693	13.1706	14.7677	6.52675	V-K, V-O
WBGene00001724	grl-15	1.26644	1.34042	1.52625	2.64666	V-O
WBGene00001752	gst-4	75.4973	84.039	76.8897	35.3755	V-K, V-O
WBGene00001758	gst-10	36.6154	31.1032	19.0133	12.2794	V-K, V-O
WBGene00001770	gst-22	12.1522	18.0587	45.0929	34.4879	J-K, J-O, V-O
WBGene00001772	gst-24	3.30802	4.0939	4.92261	7.8037	V-O
WBGene00001778	gst-30	1.24152	2.52706	2.91201	2.53656	J-O, V-O
WBGene00001786	gst-38	2.07459	2.4711	3.34449	5.95412	V-K, V-O
WBGene00001814	haf-4	19.7196	17.5544	12.552	9.0287	V-O
WBGene00001841	hen-1	2.2794	1.86612	1.57477	0.716444	V-O
WBGene00001858	hil-7	6.15094	5.9233	4.84095	13.7054	V-K, V-O
WBGene00001859	hil-8	0.863893	0.66133	0.765833	0.272557	V-K, V-O
WBGene00001863	him-4	8.77777	4.83306	4.56014	3.75594	V-O
WBGene00001885	his-11	1.47798	1.90445	3.26989	15.2546	V-K, J-O, V-O
WBGene00001899	his-25	0.960671	0.906673	1.23048	2.91473	V-K, V-O
WBGene00001993	hpd-1	178.437	151.755	114.054	63.7546	V-K, V-O
WBGene00002021	hsp-17	53.4307	73.3157	157.084	169.06	J-K, V-K, J-O, V-O
WBGene00002055	ifc-1	12.5741	10.3724	8.3595	4.61635	V-K, V-O
WBGene00002090	ins-7	16.6584	23.4713	29.8782	67.6229	V-K, V-O
WBGene00002120	ins-37	1.48399	0.990231	2.58357	4.68766	V-K, V-O
WBGene00002224	klp-13	1.13534	0.735397	0.426552	0.302548	J-O, V-O
WBGene00002235	kqt-3	2.61191	3.21517	2.60271	1.23695	V-K, V-O
WBGene00002259	lbp-7	41.8198	109.764	136.681	91.303	J-O, V-O
WBGene00002269	lec-6	757.018	928.772	1461.96	2264.96	V-K, V-O
WBGene00002271	lec-8	193.309	311.723	400.699	619.373	J-O, V-O
WBGene00002272	lec-9	295.888	456.065	651.969	598.684	J-O, V-O
WBGene00002273	lec-10	134.415	119.435	287.541	342.151	J-K, V-K, J-O, V-O
WBGene00002274	lec-11	23.9513	34.7916	74.8083	72.3429	J-K, V-K, J-O, V-O
WBGene00002393	lpr-1	0.370446	0.542305	0.884141	1.18056	V-O
WBGene00002881	let-756	4.55354	5.06371	6.5106	9.70992	V-O
WBGene00003090	lys-1	487.638	745.076	2121.83	3090.09	J-K, V-K, J-O, V-O
WBGene00003091	lys-2	189.929	404.724	1921.7	2673.42	J-K, V-K, J-O, V-O
WBGene00003092	lys-3	2.01602	1.04428	6.26226	13.1276	J-K, V-K, J-O, V-O
WBGene00003096	lys-7	116.182	82.2589	66.0171	51.7368	V-O
WBGene00003099	lys-10	1.62993	635.064	189.2	31.1843	J-K, V-K, J-O, V-O
WBGene00003169	mec-5	7.54802	5.43432	5.14381	3.31035	V-O
WBGene00003233	mgl-2	3.04182	3.49379	2.76025	1.47612	V-K, V-O
WBGene00003409	mrp-3	6.49431	7.05146	5.58129	2.97584	V-K, V-O
WBGene00003473	mtl-1	49.938	14.7375	3.44503	2.7159	J-K, V-K, J-O, V-O
WBGene00003474	mtl-2	2798.02	957.134	489.85	454.597	V-K, J-O, V-O
WBGene00003511	mxl-3	111.066	97.1106	56.6956	46.6395	V-K, V-O
WBGene00003572	ncx-7	15.9518	18.7574	16.1372	4.80267	V-K, V-O
WBGene00003585	ndx-8	5.994	7.99162	5.80003	2.30292	V-K, V-O
WBGene00003605	nhr-6	1.20494	1.35157	1.90241	3.04665	V-K, V-O
WBGene00003640	nhr-50	2.43421	2.33929	6.03408	5.44104	J-K, V-K, J-O, V-O
WBGene00003653	nhr-63	1.22571	1.56594	4.3285	5.199	J-K, V-K, J-O, V-O
WBGene00003702	nhr-112	1.14615	0.713066	4.4658	5.8435	J-K, V-K, J-O, V-O
WBGene00003704	nhr-114	81.1805	57.7672	41.3748	21.7594	V-K, V-O
WBGene00003713	nhr-123	0.886706	1.07247	1.87873	2.02052	J-O, V-O
WBGene00003738	nid-1	35.9074	32.6035	27.9848	17.8552	V-O
WBGene00003786	npa-1	96.5248	74.54	40.8544	25.2107	V-K, J-O, V-O
WBGene00003828	nuc-1	139.913	146.252	61.0074	41.573	J-K, V-K, J-O, V-O
WBGene00003844	odc-1	27.0274	26.1672	89.1807	136.945	J-K, V-K, J-O, V-O
WBGene00003845	odd-1	4.14509	4.97346	3.46039	1.68451	V-K, V-O
WBGene00003877	pept-1	66.2418	75.119	51.4531	32.322	V-K, V-O
WBGene00003956	pcp-1	46.2083	47.921	37.3611	14.8306	V-K, V-O
WBGene00003957	pcp-2	12.862	11.8526	22.1387	28.0038	V-K, V-O
WBGene00003986	mct-4	33.4672	32.8207	25.8254	16.5468	V-O
WBGene00003995	pgp-1	8.78983	1.81057	1.53181	1.07852	J-O, V-O
WBGene00003996	pgp-2	22.9881	25.1405	19.6401	9.09064	V-K, V-O
WBGene00004020	pho-1	64.3388	114.105	78.5865	25.4879	V-K, V-O
WBGene00004053	pme-5	13.3894	11.1782	16.3398	32.2635	V-K, V-O
WBGene00004062	pmp-5	98.6497	117.815	64.9093	24.7263	V-K, V-O
WBGene00004104	pqn-13	0.438009	0.335686	0.338537	1.00045	V-K, V-O
WBGene00004130	ketn-1	7.68701	3.06181	2.38646	2.85903	J-O, V-O
WBGene00004139	pqn-54	0.655609	0.296396	0.232352	0.29981	J-O, V-O
WBGene00004155	pqn-73	0.226309	0.316816	0.358784	1.12521	V-K, V-O
WBGene00004219	ptr-4	0.742736	0.915257	0.885808	1.49793	V-O
WBGene00004238	ptr-24	38.2656	58.0174	56.0358	18.9938	V-K, V-O
WBGene00004567	rrn-2.1	13608.6	3603.84	3270.04	4205.87	J-O, V-O
WBGene00004622	rrn-3.1	954.157	509.675	570.309	474.992	V-O
WBGene00004809	skr-3	38.0864	44.0832	76.2551	119.982	V-K, J-O, V-O
WBGene00004878	smf-3	2.37308	4.00762	1.43518	0.813733	J-K, V-K, V-O
WBGene00004890	smp-2	19.287	17.1386	11.7485	6.35394	V-K, V-O
WBGene00004986	spp-1	267.997	289.467	101.39	65.2264	J-K, V-K, J-O, V-O
WBGene00005003	spp-18	232.263	865.862	682.689	569.352	J-O, V-O
WBGene00005141	srd-64	0.409032	0.594128	1.57484	1.5109	J-K, V-K, J-O, V-O
WBGene00005271	srh-48	1.52227	1.43866	1.8576	0.694825	V-O
WBGene00005657	srr-6	0.294006	0.0926334	0.632699	1.8986	J-K, V-K, V-O
WBGene00006404	tag-10	29.651	34.2872	30.2611	9.74425	V-K, V-O
WBGene00006418	tag-38	2.25182	3.65779	5.74571	4.52184	J-O, V-O
WBGene00006464	bath-47	0.238361	0.380385	0.832104	1.2244	J-K, V-K, J-O, V-O
WBGene00006467	magu-2	4.41034	5.70235	8.82365	9.36812	J-O, V-O
WBGene00006533	tba-7	5.33563	5.57058	17.0339	23.1926	J-K, V-K, J-O, V-O
WBGene00006588	tnt-3	22.8251	13.2848	10.0117	9.47309	J-O, V-O
WBGene00006621	try-3	3.39925	4.64175	4.1091	1.41352	V-K, V-O
WBGene00006627	tsp-1	3.20468	1.5772	16.119	14.6703	J-K, V-K, J-O, V-O
WBGene00006628	tsp-2	1.20899	2.13618	13.3723	11.2354	J-K, V-K, J-O, V-O
WBGene00006650	tts-1	118.056	114.785	133.342	274.879	V-K, V-O
WBGene00006651	tts-2	3.88727	4.86963	3.29343	12.9114	V-K, V-O
WBGene00006676	twk-23	0.184763	0.938121	0.248589	2.2119	V-O
WBGene00006680	twk-28	1.49527	1.63668	3.90541	4.22393	J-K, V-K, J-O, V-O
WBGene00006759	unc-22	4.61087	2.05244	1.86384	2.06537	J-O, V-O
WBGene00006789	unc-54	122.406	55.9272	47.9091	57.8771	J-O, V-O
WBGene00006897	ver-4	1.76166	1.79021	1.06118	0.710431	V-K, V-O
WBGene00006925	vit-1	2243.87	1520.75	580.18	318.11	J-K, V-K, J-O, V-O
WBGene00006947	wrt-1	1.13116	1.4689	1.51996	2.89118	V-O
WBGene00007072	ugt-1	5.56519	7.80004	4.5715	1.97904	V-K, V-O
WBGene00007097	B0024.4	4.38845	4.17956	57.8939	190.144	J-K, V-K, J-O, V-O
WBGene00007153	clec-41	73.123	81.1448	203.005	292.005	J-K, V-K, J-O, V-O
WBGene00007220	C01B9.1	1.23424	1.59862	0.761118	0.213291	J-K, V-K, V-O
WBGene00007344	C05E7.2	4.0262	3.40156	2.80152	1.76578	V-O
WBGene00007362	cyp-35C1	45.8916	17.1973	9.73684	1.59917	V-K, J-O, V-O
WBGene00007366	C06B3.7	1.40499	0.717944	2.89673	2.81794	J-K, V-K, J-O, V-O
WBGene00007404	best-5	1.19974	2.36265	3.48353	4.73995	V-K, J-O, V-O
WBGene00007422	ugt-17	35.4574	48.7497	26.0076	11.3933	V-K, V-O
WBGene00007440	C08E8.4	1.83052	2.50173	7.35748	12.6543	J-K, V-K, J-O, V-O
WBGene00007455	ugt-22	109.277	56.2948	33.105	7.41236	V-K, J-O, V-O
WBGene00007460	C08F11.13	23.3667	28.7635	67.2195	61.4922	J-K, V-K, J-O, V-O
WBGene00007482	C09F12.2	0.644379	0.542085	0.527773	0.231528	V-O
WBGene00007495	C09G9.5	3.38945	2.6286	1.98697	1.63746	V-O
WBGene00007506	C10C5.2	1.69995	2.68476	37.4345	42.3263	J-K, V-K, J-O, V-O
WBGene00007507	C10C5.3	14.6099	9.52979	8.86433	6.77424	V-O
WBGene00007508	C10C5.4	18.683	23.937	13.894	6.6631	V-K, V-O
WBGene00007533	cbl-1	55.7828	54.8955	48.9758	17.0314	V-K, V-O
WBGene00007565	clec-48	38.099	20.3132	11.9319	15.7281	J-O, V-O
WBGene00007605	asp-10	185.213	595.964	308.535	67.1218	V-K, V-O
WBGene00007691	C23H4.2	0.833057	0.729439	1.37905	0.242031	V-K, V-O
WBGene00007692	C23H4.3	7.87888	9.65293	7.13499	3.41955	V-K, V-O
WBGene00007693	C23H4.4	2.41119	1.64514	1.63575	0.443318	V-K, V-O
WBGene00007695	C23H4.7	2.67793	2.81384	1.84574	0.908827	V-K, V-O
WBGene00007724	C25F9.4	3.39901	4.76367	4.73712	1.53614	V-K, V-O
WBGene00007725	C25F9.5	3.77298	4.0553	2.51224	0.802429	V-K, V-O
WBGene00007775	acd-3	2.64943	3.78459	3.27652	0.784893	V-K, V-O
WBGene00007810	C29F7.1	4.26627	5.75291	6.04047	2.05022	V-K, V-O
WBGene00007811	C29F7.2	16.5308	13.6048	12.8137	5.35854	V-K, V-O
WBGene00007833	oac-6	3.38567	2.26524	10.6178	7.08299	J-K, V-K, J-O, V-O
WBGene00007840	C31C9.6	1.70264	2.01688	1.20686	0.767044	V-K, V-O
WBGene00007841	C31C9.7	21.4203	11.0877	10.6074	8.33642	J-O, V-O
WBGene00007867	C32H11.4	9.41384	2.5325	5.36308	4.66322	J-K, V-O
WBGene00007875	dod-24	14.4675	8.83824	23.2577	77.0487	J-K, V-K, V-O
WBGene00007885	ugt-21	5.00073	6.83764	4.83486	1.63423	V-K, V-O
WBGene00007894	C33D3.3	1.97897	0.986414	1.13225	0.944625	V-O
WBGene00007932	zip-5	16.216	23.0613	46.6646	35.3957	J-K, J-O, V-O
WBGene00007947	C35A5.3	54.2539	48.808	58.7803	14.6513	V-K, V-O
WBGene00007957	C35C5.8	3.84183	5.48003	5.9485	8.95637	V-O
WBGene00007959	C35C5.10	44.2985	53.373	50.3831	20.9889	V-K, V-O
WBGene00007963	cyp-25A1	26.1719	44.9106	34.026	6.40109	V-K, V-O
WBGene00008028	scl-6	4.49052	2.56439	1.72764	1.39853	J-O, V-O
WBGene00008032	C39E9.8	169.542	142.013	130.768	80.2657	V-O
WBGene00008043	C40H1.8	0.970091	0.879373	1.0177	0.318135	V-O
WBGene00008105	C45B11.2	0.701652	0.517181	2.54337	2.04516	J-K, V-K, J-O, V-O
WBGene00008123	ent-6	16.4503	16.4248	18.0805	7.85373	V-K, V-O
WBGene00008132	gale-1	142.141	221.511	352.598	393.701	J-O, V-O
WBGene00008199	C49C3.9	14.8728	18.86	42.3642	37.8247	J-K, V-K, J-O, V-O
WBGene00008234	C50F4.9	4.09028	6.43167	9.62966	24.2141	V-K, J-O, V-O
WBGene00008301	dct-3	0.262664	0.187035	0.390009	0.831485	V-K, V-O
WBGene00008336	C55A6.7	8.98211	12.4741	11.7102	3.97944	V-K, V-O
WBGene00008341	ttr-44	44.4287	35.48	16.7033	5.66369	J-K, V-K, J-O, V-O
WBGene00008342	frpr-5	3.10044	4.23777	2.65442	1.32456	V-K, V-O
WBGene00008375	D1054.8	35.9206	31.1721	23.999	10.5315	V-K, V-O
WBGene00008451	E01G6.3	3.43192	2.91868	2.04916	0.488351	V-K, V-O
WBGene00008485	ugt-43	4.43524	2.98348	6.55328	1.98303	J-K, V-O
WBGene00008486	ugt-44	45.0286	56.7339	120.328	99.7999	J-K, J-O, V-O
WBGene00008494	F01D5.3	17.8048	121.757	183.512	80.6181	J-O, V-O
WBGene00008542	scav-6	10.7883	15.4866	15.4266	3.91478	V-K, V-O
WBGene00008560	pho-13	24.0076	32.7018	19.6152	8.02041	V-K, V-O
WBGene00008565	F08A8.2	11.4577	12.6285	10.4473	4.82899	V-K, V-O
WBGene00008566	F08A8.3	9.99486	7.36364	4.93777	1.61971	V-K, J-O, V-O
WBGene00008567	F08A8.4	10.488	16.6142	14.8585	3.18511	V-K, V-O
WBGene00008575	scl-24	3.41537	18.1394	18.3745	13.9164	J-O, V-O
WBGene00008577	F08G2.5	3.73387	3.1639	183.005	848.822	J-K, V-K, J-O, V-O
WBGene00008583	ugt-65	7.12987	5.59779	6.04632	2.38239	V-K, V-O
WBGene00008584	F08G5.6	13.6903	14.2069	30.4536	72.2723	J-K, V-K, J-O, V-O
WBGene00008594	clec-57	9.52831	9.67466	9.43993	3.81996	V-K, V-O
WBGene00008596	clec-54	20.0821	26.4151	15.851	6.67189	V-K, V-O
WBGene00008602	oac-14	2.30618	2.59227	9.17709	19.1031	J-K, V-K, J-O, V-O
WBGene00008605	mlt-9	0.426073	0.569467	0.578875	0.910639	V-O
WBGene00008607	F09B12.3	41.2039	35.9949	21.1584	7.95476	V-K, V-O
WBGene00008654	F10F2.2	17.1982	15.0716	12.7675	5.91348	V-K, V-O
WBGene00008694	F11C1.5	45.2802	49.9737	41.2404	21.1589	V-K, V-O
WBGene00008730	F13B12.2	4.26635	4.0366	4.37698	1.23307	V-K, V-O
WBGene00008731	F13B12.3	2.60808	3.97497	2.00514	0.802454	V-K, V-O
WBGene00008741	F13D12.6	57.4921	52.651	53.938	20.055	V-K, V-O
WBGene00008793	F14D7.6	9.98547	15.9256	9.09561	3.67179	V-K, V-O
WBGene00008850	F15B9.6	0.245532	0.348189	1.02856	1.80748	J-K, V-K, J-O, V-O
WBGene00008900	F16H6.10	15.3058	17.9055	25.0725	31.3441	V-O
WBGene00008936	F18E2.1	85.0197	94.9723	70.7692	18.8621	V-K, V-O
WBGene00008944	F19B2.5	49.2546	64.635	309.593	326.4	J-K, V-K, J-O, V-O
WBGene00008953	F19C6.4	7.07063	5.52017	5.42416	3.45623	V-O
WBGene00008954	F19C6.5	5.27447	5.8945	4.11905	1.28542	V-K, V-O
WBGene00008985	F20G2.1	3.36011	2.52144	1.99704	1.41535	V-O
WBGene00008988	F20G2.5	0.349924	1.00405	6.75294	15.5893	J-K, V-K, J-O, V-O
WBGene00009030	clec-233	0.255906	0.498042	0.793143	1.52702	V-K, V-O
WBGene00009110	F25D1.5	4.23577	2.40073	1.62124	1.00388	V-K, J-O, V-O
WBGene00009146	F26C11.1	3.43165	3.62938	2.94864	1.13304	V-K, V-O
WBGene00009295	fbxa-180	3.3744	3.76842	2.83089	0.627607	V-K, V-O
WBGene00009347	F32H5.1	45.2508	44.2337	30.4639	16.5283	V-K, V-O
WBGene00009393	clec-62	18.7015	28.8277	48.0386	69.289	V-K, J-O, V-O
WBGene00009394	clec-63	363.011	437.426	665.297	1148.96	V-K, V-O
WBGene00009396	clec-65	101.564	172.281	353.121	205.893	J-K, J-O, V-O
WBGene00009397	clec-66	15.4751	23.365	186.419	105.088	J-K, V-K, J-O, V-O
WBGene00009428	F35E12.4	1.43446	1.74898	10.6474	22.5233	J-K, V-K, J-O, V-O
WBGene00009429	F35E12.5	4.28675	6.43874	12.0047	73.2455	V-K, J-O, V-O
WBGene00009430	F35E12.6	50.4702	51.328	95.0219	199.437	V-K, V-O
WBGene00009431	dct-17	2.3386	5.51644	55.0747	110.905	J-K, V-K, J-O, V-O
WBGene00009433	F35E12.9	6.91282	5.72399	24.1645	35.0242	J-K, V-K, J-O, V-O
WBGene00009487	clec-232	0.29931	0.266328	1.54955	3.58775	J-K, V-K, J-O, V-O
WBGene00009488	oac-20	6.46749	4.7009	25.863	22.171	J-K, V-K, J-O, V-O
WBGene00009493	hrg-4	23.7394	71.2727	50.4718	11.3608	V-K, J-O, V-O
WBGene00009495	hrg-6	12.0818	17.7989	12.4884	4.30386	V-K, V-O
WBGene00009518	clec-166	7.00746	6.66971	4.88285	1.84399	V-K, V-O
WBGene00009522	F38A1.9	2.08788	4.09505	5.22959	5.59651	J-O, V-O
WBGene00009649	F43C1.5	6.521	7.88076	6.77887	2.83711	V-K, V-O
WBGene00009653	F43D9.1	0.906872	0.896617	0.843344	1.92286	V-K, V-O
WBGene00009686	ent-4	35.0827	51.3277	40.6154	16.327	V-K, V-O
WBGene00009692	F44E5.5	0.223268	0.201393	0.140287	0.688109	V-O
WBGene00009778	F46C5.1	1.2056	0.893392	1.87201	8.6475	V-K, V-O
WBGene00009824	gpdh-1	3.85778	1.2769	1.69014	1.20094	J-O, V-O
WBGene00009830	cutl-18	5.52299	3.96239	1.61109	0.526828	J-K, V-K, J-O, V-O
WBGene00009895	scl-2	29.1044	23.5288	11.2593	8.7807	J-K, V-K, J-O, V-O
WBGene00009898	dod-23	264.476	362.806	920.882	1112.09	J-K, V-K, J-O, V-O
WBGene00009902	F49E12.9	49.0308	111.02	112.945	22.3197	V-K, J-O, V-O
WBGene00009957	F53B2.8	4.96726	5.09647	76.1601	65.1711	J-K, V-K, J-O, V-O
WBGene00009964	fip-6	6.0626	5.72708	6.13753	2.44192	V-K, V-O
WBGene00009971	F53C11.1	21.6725	34.0117	82.6976	82.2774	J-K, V-K, J-O, V-O
WBGene00010019	F54B8.4	5.19293	4.48449	9.31651	15.914	J-K, V-K, V-O
WBGene00010039	F54C8.6	0.809689	2.92109	2.05601	3.67241	V-O
WBGene00010050	F54D5.4	361.859	545.499	961.373	890.299	J-O, V-O
WBGene00010055	F54D5.12	217.77	186.553	168.649	95.7066	V-O
WBGene00010062	lipl-1	4.79631	8.50072	9.68026	10.5465	J-O, V-O
WBGene00010070	nep-17	83.3131	68.1733	47.8909	28.7095	V-K, V-O
WBGene00010083	F55B11.1	8.12757	10.2833	7.60775	3.52124	V-K, V-O
WBGene00010086	F55B11.4	39.6005	50.1733	88.4432	95.1204	J-O, V-O
WBGene00010100	F55C9.3	2.49211	1.15177	1.11248	0.846705	J-O, V-O
WBGene00010125	dod-22	1.63143	0.598724	10.1051	14.255	J-K, V-K, J-O, V-O
WBGene00010128	F55G11.8	4.93842	2.27189	17.0597	25.2573	J-K, V-K, J-O, V-O
WBGene00010188	F57B1.5	19.0366	25.5712	22.1564	9.02669	V-K, V-O
WBGene00010204	F57F5.1	1038.97	1518.47	944.089	472.477	V-K, V-O
WBGene00010215	nhr-193	2.34335	2.34756	2.16389	0.529183	V-K, V-O
WBGene00010238	F58B4.5	21.2781	28.8555	22.987	5.08186	V-K, V-O
WBGene00010256	hrg-3	3.17602	28.1121	21.818	9.45684	V-K, J-O, V-O
WBGene00010274	F58G6.3	72.926	80.0173	94.2596	27.4328	V-K, V-O
WBGene00010277	F58G6.7	62.4695	72.5755	79.7439	20.1258	V-K, V-O
WBGene00010296	dgat-2	19.6765	12.7511	14.1082	8.54921	V-O
WBGene00010310	F59B2.8	0.625749	1.48829	1.90434	1.33771	J-O, V-O
WBGene00010341	glo-3	5.62204	7.89801	5.95484	2.78474	V-K, V-O
WBGene00010342	F59F5.3	1.35902	1.24552	0.783812	0.547361	V-K, V-O
WBGene00010411	H25K10.1	1.67471	0.455307	0.579661	0.290582	J-O, V-O
WBGene00010456	K01C8.1	108.341	107.478	89.9099	49.8928	V-K, V-O
WBGene00010473	hrg-2	5.39168	16.9369	16.0664	16.8539	J-O, V-O
WBGene00010475	K01F9.2	6.37767	7.57534	11.1828	15.2996	V-K, V-O
WBGene00010573	K04H4.2	0.555284	0.422354	0.397844	1.35883	V-K, V-O
WBGene00010597	K06A4.7	1002.77	1342.16	2221.94	2127.89	J-O, V-O
WBGene00010655	K08D8.1	2.84206	5.15527	9.82817	12.5191	J-O, V-O
WBGene00010658	K08D8.4	7.66162	8.85926	30.0809	43.596	J-K, V-K, J-O, V-O
WBGene00010659	K08D8.5	10.8424	10.0786	35.1732	37.6813	J-K, V-K, J-O, V-O
WBGene00010706	cyp-14A2	3.51983	2.65983	1.08559	0.486345	J-K, V-K, J-O, V-O
WBGene00010745	dod-17	3.3695	1.10907	5.88227	10.0754	J-K, V-K, V-O
WBGene00010749	K10D11.5	8.85973	9.71153	19.2805	20.2539	V-K, J-O, V-O
WBGene00010752	K10G4.3	0.479157	1.59484	1.76288	3.14561	V-O
WBGene00010769	asah-1	40.5691	46.5311	28.6791	15.78	V-K, V-O
WBGene00010790	sodh-1	34.114	45.9534	43.4853	109.314	V-K, V-O
WBGene00010822	M01G12.9	2.293	2.35845	5.63043	9.66359	J-K, V-K, J-O, V-O
WBGene00010848	M04B2.6	10.7723	25.0374	16.9332	21.8935	V-O
WBGene00010851	M04C3.2	1.36175	2.19948	3.99379	3.05395	J-O, V-O
WBGene00010899	M28.8	8.97749	8.74052	16.7296	18.4794	V-K, V-O
WBGene00010902	M79.2	21.8518	21.8862	17.2074	10.866	V-K, V-O
WBGene00010904	ugt-62	70.554	82.4318	69.4849	19.2078	V-K, V-O
WBGene00010907	M88.4	3.16812	2.4087	1.93166	1.29574	V-O
WBGene00010953	clec-190	7.23763	4.06128	6.11113	2.82577	V-O
WBGene00010977	R02D5.3	4.22743	5.37829	9.59531	17.65	V-K, J-O, V-O
WBGene00010983	mocs-1	3.77604	4.67496	3.5269	1.77663	V-K, V-O
WBGene00011006	ugt-47	52.9155	60.9712	41.737	17.5605	V-K, V-O
WBGene00011165	R09D1.9	0.754991	0.566277	0.614825	0.29912	V-O
WBGene00011166	chil-22	4.26534	4.67708	3.77165	0.482244	V-K, V-O
WBGene00011167	chil-23	1.62743	1.90329	1.2719	0.508415	V-K, V-O
WBGene00011175	R09E10.5	0.445274	0.582113	0.681898	1.28351	V-K, V-O
WBGene00011180	R09H10.2	1.63615	2.35795	1.64898	0.731396	V-K, V-O
WBGene00011190	swt-6	16.201	18.9692	77.6445	45.8292	J-K, V-K, J-O, V-O
WBGene00011213	R10E8.8	4.5314	5.23363	7.78287	10.9455	V-K, V-O
WBGene00011278	R74.2	1.4357	0.748221	0.636534	0.69392	J-O, V-O
WBGene00011330	T01D3.6	27.0459	34.5726	286.783	288.084	J-K, V-K, J-O, V-O
WBGene00011340	ugt-30	4.93154	3.64825	2.59566	1.22047	V-K, V-O
WBGene00011361	T01H10.8	2.41657	2.32897	1.98753	1.15894	V-K, V-O
WBGene00011364	T02B5.3	6.66944	4.82672	2.70777	0.496136	V-K, J-O, V-O
WBGene00011397	T03E6.8	2.22536	3.01083	2.28873	0.548728	V-K, V-O
WBGene00011407	ppat-1	19.5892	21.7204	19.8605	8.00638	V-K, V-O
WBGene00011445	T04F8.7	3.21963	3.97753	9.62344	13.1868	J-K, V-K, J-O, V-O
WBGene00011450	ttr-22	0.752362	1.80935	2.65301	2.63809	J-O, V-O
WBGene00011486	T05E12.3	7.25374	12.8551	9.08109	2.87768	V-K, V-O
WBGene00011494	T05F1.9	0.644567	1.34425	4.44569	4.44978	J-K, V-K, J-O, V-O
WBGene00011524	T06D8.3	0.391473	0.193389	0.357375	0.885677	V-K, V-O
WBGene00011554	T07A5.1	4.8435	3.18748	4.40425	1.52853	V-K, V-O
WBGene00011622	T08G5.1	1.06634	0.243908	0.11754	0.244827	V-O
WBGene00011670	fbxa-84	2.72982	3.83382	2.86509	0.580069	V-K, V-O
WBGene00011672	cyp-13A5	1.89193	0.487347	0.608756	0.425508	J-O, V-O
WBGene00011676	cyp-13A2	6.95949	3.97676	4.50767	1.92038	V-K, V-O
WBGene00011699	cyp-34A2	0.905314	6.10773	6.47296	4.28156	J-O, V-O
WBGene00011733	T12D8.5	37.1576	52.5006	27.79	14.7288	V-K, V-O
WBGene00011737	sqst-1	19.8373	15.9422	24.3189	42.3634	V-K, V-O
WBGene00011753	T13F3.6	609.835	504.134	481.929	255.894	V-O
WBGene00011798	T16G1.4	1.3011	2.22098	2.20285	0.124852	V-K, V-O
WBGene00011800	T16G1.6	5.89633	8.72738	8.36664	0.814755	V-K, V-O
WBGene00011801	T16G1.7	13.1036	44.5197	35.3494	2.26662	V-K, J-O, V-O
WBGene00011803	T16G12.1	18.7682	22.9095	20.2721	5.46298	V-K, V-O
WBGene00011846	chil-25	1.07131	0.988578	0.878824	0.464652	V-K, V-O
WBGene00011850	T20B3.1	3.04697	9.72943	14.5187	6.95911	J-O, V-O
WBGene00011852	clec-26	2.59125	2.67888	2.07924	0.926411	V-K, V-O
WBGene00011893	T21C9.6	9.04886	10.9906	8.43833	3.86157	V-K, V-O
WBGene00011926	sptf-2	1.7278	2.5107	3.43996	4.44037	V-O
WBGene00011957	T23F11.6	5.15449	5.42402	12.2178	12.054	J-K, V-K, J-O, V-O
WBGene00011979	T24B8.5	321.642	151.216	1510.62	1511.31	J-K, V-K, J-O, V-O
WBGene00011984	T24C2.5	5.24682	6.00188	3.37282	1.10149	V-K, V-O
WBGene00011997	T24F1.5	11.1602	23.6038	23.3418	28.6803	J-O, V-O
WBGene00012032	T26C5.2	0.444045	0.503353	0.471881	1.05946	V-K, V-O
WBGene00012101	zip-10	10.8762	10.0761	30.1246	111.376	V-K, V-O
WBGene00012130	slc-17.4	9.67641	7.03633	7.66068	3.73061	V-O
WBGene00012144	T28H10.3	43.4623	60.3412	76.6233	91.0197	V-O
WBGene00012163	VZK822L.2	2.8722	3.12712	7.17878	8.80615	V-O
WBGene00012217	W02H3.1	52.9357	69.9394	44.1577	16.2576	V-K, V-O
WBGene00012259	sulp-7	7.67445	7.31384	7.86343	3.45529	V-K, V-O
WBGene00012280	W05E10.1	6.09428	5.92726	6.72453	2.14343	V-K, V-O
WBGene00012330	zip-3	49.4479	45.4185	31.9298	15.9694	V-K, V-O
WBGene00012404	Y6G8.2	0.902632	1.26334	0.937915	0.231248	V-K, V-O
WBGene00012445	Y16B4A.2	22.8113	19.0993	11.2458	10.1296	J-O, V-O
WBGene00012450	Y17D7B.2	0.426697	0.502914	1.55864	1.64176	V-K, J-O, V-O
WBGene00012462	Y17G7B.8	13.6418	21.5201	44.9535	35.924	J-K, J-O, V-O
WBGene00012491	Y20C6A.1	0.719744	0.968289	0.970314	0.307852	V-K, V-O
WBGene00012525	Y32B12C.1	2.62352	2.75051	3.8667	5.58987	V-K, V-O
WBGene00012531	Y32F6B.1	13.1971	17.4224	11.7909	3.98951	V-K, V-O
WBGene00012533	fbxa-209	2.30166	3.18956	9.50842	4.81856	J-K, J-O, V-O
WBGene00012540	Y37A1B.7	0.703257	1.04431	0.507094	2.58313	V-O
WBGene00012554	Y37D8A.16	36.3015	47.4573	69.8373	92.2288	V-O
WBGene00012572	Y37H2B.1	0.514553	0.582699	3.34643	2.14634	J-K, V-K, J-O, V-O
WBGene00012583	clec-4	5.29878	9.21318	158.109	85.9924	J-K, V-K, J-O, V-O
WBGene00012597	nhr-235	2.30134	1.27834	1.32458	0.732879	V-O
WBGene00012608	Y38F1A.6	421.317	383.372	213.342	100.929	V-K, V-O
WBGene00012686	Y39B6A.27	4.23252	2.24675	2.10652	1.73172	J-O, V-O
WBGene00012688	Y39B6A.29	0.40253	0.477704	0.422581	0.928176	V-O
WBGene00012699	Y39B6A.41	2.57142	2.78355	3.27414	1.16776	V-K, V-O
WBGene00012717	Y39E4B.6	28.1416	25.4458	16.0577	12.5886	V-K, V-O
WBGene00012728	Y39G8B.9	3.85835	4.55773	7.26315	9.05105	V-O
WBGene00012747	Y40H7A.10	131.338	136.399	91.5499	41.2492	V-K, V-O
WBGene00012748	Y40H7A.11	3.80879	6.58909	8.80661	7.71459	J-O, V-O
WBGene00012757	Y41C4A.11	3.69113	4.55376	5.06434	8.73927	V-O
WBGene00012947	Y47H9C.1	0.399892	3.43754	6.02031	3.50941	J-O, V-O
WBGene00012961	Y47H10A.5	5.32911	3.81934	22.3162	24.9115	J-K, V-K, J-O, V-O
WBGene00013007	Y48E1B.8	28.2214	15.127	17.607	10.2965	V-O
WBGene00013080	Y51A2D.13	18.3571	18.1	15.093	9.11583	V-O
WBGene00013119	Y51H4A.25	5.72104	11.3711	44.1128	60.5	J-K, V-K, J-O, V-O
WBGene00013364	Y60A3A.16	2.0562	5.35983	7.41387	6.00341	J-O, V-O
WBGene00013484	Y69H2.9	3.21136	3.22382	2.67351	1.3983	V-K, V-O
WBGene00013555	fbxa-89	0.566337	1.48603	3.72456	1.733	J-K, J-O, V-O
WBGene00013559	Y75B8A.28	5.67635	7.36307	31.4313	21.0708	J-K, V-K, J-O, V-O
WBGene00013762	Y113G7B.12	3.81827	4.21214	2.93182	1.07287	V-K, V-O
WBGene00013763	Y113G7B.14	3.93381	4.48562	9.54544	10.37	J-K, V-K, J-O, V-O
WBGene00013837	fbxa-30	0.111277	0.191674	1.36102	2.31812	J-K, V-K, J-O, V-O
WBGene00013838	fbxa-31	3.77391	6.48316	8.98111	8.2321	J-O, V-O
WBGene00013841	fbxa-33	1.54407	3.64543	8.67782	5.01041	J-K, J-O, V-O
WBGene00013845	fbxa-37	3.33664	3.58236	8.945	9.36523	J-K, V-K, J-O, V-O
WBGene00013872	ZC374.2	2.47793	1.99073	1.29737	0.979618	V-K, V-O
WBGene00013874	ZC376.2	24.7861	22.106	19.8738	8.76098	V-K, V-O
WBGene00013875	ZC376.3	6.32164	6.01856	4.82956	1.38696	V-K, V-O
WBGene00013883	npr-13	10.2109	5.25379	4.96769	1.27157	V-K, V-O
WBGene00013900	ugt-18	0.265508	0.318033	2.19413	2.26494	J-K, V-K, J-O, V-O
WBGene00013904	ugt-6	7.06026	12.9782	9.21003	2.15036	V-K, V-O
WBGene00013905	ugt-4	9.59153	7.34818	4.38263	3.73253	J-O, V-O
WBGene00013906	ugt-5	9.09317	8.35954	6.37424	1.79589	V-K, V-O
WBGene00013947	ZK228.4	35.07	37.5971	53.0582	16.6815	V-K, V-O
WBGene00013965	ZK287.4	0.751468	0.748023	0.378504	0.327328	V-K, V-O
WBGene00013968	ZK287.9	27.6326	50.4189	65.6468	56.077	J-O, V-O
WBGene00013976	nhr-33	5.09345	6.33137	5.66746	2.31038	V-K, V-O
WBGene00014046	clec-60	0.277798	0.332038	0.476634	0.778982	V-O
WBGene00014057	ZK673.1	24.8314	26.6204	17.322	7.94843	V-K, V-O
WBGene00014136	ZK896.5	6.06866	5.0822	12.1151	24.9246	J-K, V-K, V-O
WBGene00014183	ZK1025.3	0.542936	0.747719	0.917152	1.76443	V-K, V-O
WBGene00014206	nit-1	5.18937	3.41838	2.76616	1.75687	V-O
WBGene00014253	ZK1320.3	262.516	352.301	506.955	532.111	V-O
WBGene00014569	bkip-1	0.862421	2.92862	2.21042	3.79276	V-O
WBGene00014821	R10E8.7	3.63537	3.9195	3.31968	1.06919	V-K, V-O
WBGene00014836	T09F5.12	6.25799	8.06316	7.80477	12.6706	V-O
WBGene00015043	cyp-34A8	21.9859	19.3645	19.0465	10.0569	V-O
WBGene00015044	cyp-34A9	7.93269	4.07877	2.75407	1.77065	V-K, J-O, V-O
WBGene00015048	faah-2	28.0742	54.4715	54.8949	63.7933	V-O
WBGene00015141	ugt-46	45.1026	36.4337	29.2202	14.7833	V-K, V-O
WBGene00015172	B0410.3	79.4598	67.0033	56.5191	33.1634	V-K, V-O
WBGene00015178	B0416.2	1.01435	3.06801	4.03892	5.68173	J-O, V-O
WBGene00015216	valv-1	15.7366	19.3543	57.876	97.9986	J-K, V-K, J-O, V-O
WBGene00015227	B0507.10	1.35359	0.754605	0.911981	0.611488	V-O
WBGene00015279	C01B10.4	4.41021	5.09848	4.04873	1.41064	V-K, V-O
WBGene00015284	C01B10.10	7.30493	9.33295	7.19227	3.38821	V-K, V-O
WBGene00015333	slc-17.3	3.35546	4.75585	4.79667	1.17695	V-K, V-O
WBGene00015369	ugt-51	5.90843	7.32648	6.05176	1.24516	V-K, V-O
WBGene00015370	C03A7.12	3.98437	4.28687	4.83482	1.44328	V-K, V-O
WBGene00015371	C03A7.13	3.31907	3.33328	3.09916	1.6045	V-K, V-O
WBGene00015400	cyp-35A2	76.9086	29.9384	7.93627	1.09116	J-K, V-K, J-O, V-O
WBGene00015449	ugt-63	70.2088	42.7495	37.9369	17.9922	V-K, V-O
WBGene00015469	C05D2.8	52.4163	58.3912	41.2292	22.5728	V-K, V-O
WBGene00015483	C05D11.5	12.1927	24.9081	26.2474	27.9925	J-O, V-O
WBGene00015537	C06E4.8	2.02114	2.73017	4.9558	7.29275	V-K, J-O, V-O
WBGene00015574	irg-1	2.33265	1.19321	3.24117	7.55289	J-K, V-K, V-O
WBGene00015598	fbxa-163	0.327772	0.328149	16.2538	55.2391	J-K, V-K, J-O, V-O
WBGene00015608	math-3	10.1383	12.8724	11.0796	4.61616	V-K, V-O
WBGene00015623	C09B8.4	7.71839	4.4178	3.20832	1.30193	V-K, J-O, V-O
WBGene00015660	catp-3	13.2702	8.09349	8.01274	5.07297	V-O
WBGene00015684	C10G8.8	73.7942	67.3935	52.4487	35.4392	V-O
WBGene00015692	ugt-25	16.5988	8.67239	6.80807	4.79932	J-O, V-O
WBGene00015716	sox-4	5.94974	6.04043	9.9992	12.9623	V-K, V-O
WBGene00015751	C14A11.6	2.34372	2.84395	1.66226	1.10909	V-K, V-O
WBGene00015756	C14C6.2	19.2426	19.6385	16.4081	7.31411	V-K, V-O
WBGene00015783	C15B12.1	7.49737	8.12652	6.83068	3.66061	V-K, V-O
WBGene00015802	flu-2	94.5386	88.7417	95.8884	46.2494	V-O
WBGene00015823	C16B8.3	30.1545	32.9185	64.7348	74.7976	V-K, J-O, V-O
WBGene00015894	acdh-2	64.5699	21.5085	11.4264	1.11852	V-K, J-O, V-O
WBGene00015910	C17F4.2	1.28739	1.62273	2.42678	3.545	V-O
WBGene00015932	C17H12.6	0.813918	1.0907	6.86084	21.8827	J-K, V-K, J-O, V-O
WBGene00015933	C17H12.8	65.1294	68.1329	483.685	924.352	J-K, V-K, J-O, V-O
WBGene00016003	C18H9.5	11.1675	10.0399	8.58094	4.9454	V-K, V-O
WBGene00016004	C18H9.6	42.2042	13.0805	14.9678	20.7011	J-O, V-O
WBGene00016013	C23G10.6	2.2783	0.570941	0.387022	0.439904	J-O, V-O
WBGene00016017	C23G10.11	2.06539	2.04391	3.53941	21.3755	V-K, V-O
WBGene00016027	C23H5.8	185.37	220.988	203.655	69.1575	V-K, V-O
WBGene00016052	dod-3	3.80397	3.31286	3.47055	0.551434	V-K, V-O
WBGene00016061	hpo-15	116.455	313.961	423.421	331.737	J-O, V-O
WBGene00016080	C24H12.11	1.64321	1.5907	1.82071	0.749409	V-K, V-O
WBGene00016174	C27H5.4	11.9575	12.9854	9.35793	4.00479	V-K, V-O
WBGene00016217	C29F9.2	4.11066	3.6361	2.85732	1.98064	V-O
WBGene00016274	C30G12.2	88.0027	155.652	57.3231	28.3742	J-K, V-K, V-O
WBGene00016283	C31B8.8	9.40671	7.44713	7.21896	4.42698	V-O
WBGene00016424	C34H4.1	6.41903	11.1538	18.6911	23.7608	V-O
WBGene00016425	C34H4.2	8.93593	9.4388	28.8277	34.7793	J-K, V-K, J-O, V-O
WBGene00016544	math-18	5.48216	7.06196	6.44943	2.02792	V-K, V-O
WBGene00016558	C41A3.1	1.66496	1.4098	1.17268	0.802154	V-O
WBGene00016595	C42D4.2	7.86563	5.39672	4.16637	1.24981	V-K, V-O
WBGene00016644	C44C1.5	48.0563	38.4676	31.7541	16.0261	V-K, V-O
WBGene00016659	C45B2.2	6.71088	6.10905	4.358	1.84274	V-K, V-O
WBGene00016705	C46C11.2	12.6466	17.8232	12.1651	4.5577	V-K, V-O
WBGene00016714	C46F2.1	8.32971	7.20938	5.87188	2.60002	V-K, V-O
WBGene00016758	C49A9.4	7.10471	9.51095	7.03856	3.40988	V-K, V-O
WBGene00016762	ugt-24	2.16205	2.10395	3.702	4.32877	V-K, V-O
WBGene00016769	C49C8.5	21.1923	30.9724	56.2332	80.8959	V-K, J-O, V-O
WBGene00016785	C49G7.7	0.23099	0.390038	1.07639	0.95405	J-K, V-K, J-O, V-O
WBGene00016788	C49G7.10	13.8703	11.5784	36.1622	54.7677	J-K, V-K, J-O, V-O
WBGene00016797	C50A2.3	8.05172	8.7218	6.89821	2.74097	V-K, V-O
WBGene00016845	C50F7.5	1.05898	0.189852	0.658682	9.86375	V-K, V-O
WBGene00016860	cyp-33C9	6.23621	7.49653	7.27949	2.81065	V-K, V-O
WBGene00016874	C52B11.5	25.7329	26.4734	22.2747	9.61304	V-K, V-O
WBGene00016875	C52D10.1	10.008	5.03096	4.97795	3.40773	J-O, V-O
WBGene00016877	C52D10.3	7.31826	3.12711	3.03235	2.48056	J-O, V-O
WBGene00016884	C52E2.5	1.60178	1.8396	1.07702	0.564074	V-K, V-O
WBGene00016890	lst-5	6.77927	7.7328	7.69598	2.99691	V-K, V-O
WBGene00016892	C53A3.2	19.3684	10.0914	7.34294	3.57562	V-K, J-O, V-O
WBGene00016942	C55B7.3	8.56893	8.29163	4.90506	3.5914	V-K, V-O
WBGene00016943	acdh-1	1579.42	1599.66	1221.33	556.612	V-K, V-O
WBGene00016957	atic-1	56.8569	45.9999	35.3466	19.1315	V-K, V-O
WBGene00016997	cebp-1	6.13738	4.51672	9.41841	16.3612	J-K, V-K, V-O
WBGene00016998	D1005.4	14.6556	11.9708	17.4327	6.09951	V-O
WBGene00017012	acs-22	44.1925	66.0911	49.5343	19.1097	V-K, V-O
WBGene00017093	E02C12.8	4.3992	7.14501	20.7496	21.2177	J-K, V-K, J-O, V-O
WBGene00017201	grsp-4	25.6045	16.719	24.1399	12.7234	V-O
WBGene00017257	F08F1.3	16.5457	19.774	16.0896	7.74801	V-K, V-O
WBGene00017270	numr-1	0.828582	0.820969	5.57864	54.2264	J-K, V-K, J-O, V-O
WBGene00017301	F09F7.4	216.522	204.352	154.325	102.794	V-O
WBGene00017329	ugt-39	6.94667	12.6839	14.9115	16.1285	J-O, V-O
WBGene00017335	F10D2.10	3.08035	12.9472	13.4143	9.72588	J-O, V-O
WBGene00017336	ugt-41	22.6326	17.0578	12.0129	6.5551	V-K, V-O
WBGene00017364	clec-7	4.87672	7.71883	5.70492	0.797126	V-K, V-O
WBGene00017398	slc-17.6	35.4367	30.5683	29.7083	16.4307	V-O
WBGene00017416	F13B6.1	1.6518	1.204	2.45136	5.40082	J-K, V-K, V-O
WBGene00017418	F13B6.3	5.63615	6.01591	4.63676	1.7095	V-K, V-O
WBGene00017427	acp-5	8.93533	8.86403	6.76404	2.8936	V-K, V-O
WBGene00017433	F13H6.5	1.68954	2.27353	1.54222	3.37958	V-O
WBGene00017434	F13H8.1	2.64599	4.45374	5.2002	6.1143	V-O
WBGene00017467	F14F9.4	1.92136	0.848365	4.42354	4.99968	J-K, V-K, J-O, V-O
WBGene00017485	F15E6.4	231.162	201.105	152.996	59.2253	V-K, V-O
WBGene00017487	F15E6.6	3.69563	3.32	3.37925	1.76477	V-O
WBGene00017498	pud-4	203.333	46.8141	54.0692	41.0655	J-O, V-O
WBGene00017501	pud-3	519.496	124.309	143.056	123.652	J-O, V-O
WBGene00017535	atf-8	0.955705	1.20596	1.06394	2.50135	V-K, V-O
WBGene00017567	F18E3.11	256.276	235.698	143.43	79.8341	V-K, V-O
WBGene00017592	F19C7.2	5.14418	6.86656	8.98174	10.8085	V-O
WBGene00017598	F19F10.1	2.9675	1.56634	1.54117	1.43256	V-O
WBGene00017625	cgt-2	5.62681	6.94771	6.04992	2.58873	V-K, V-O
WBGene00017678	asp-12	9.75162	36.7267	55.164	115.948	V-K, J-O, V-O
WBGene00017690	ceh-60	9.43	8.77095	7.8857	4.18058	V-K, V-O
WBGene00017691	ilys-5	2253.69	2767.28	1131.51	755.201	J-K, V-K, V-O
WBGene00017703	F22E5.1	13.7823	5.21403	14.6276	6.88314	J-K, V-O
WBGene00017726	F22H10.2	26.5934	35.8541	65.8907	91.6154	V-K, J-O, V-O
WBGene00017727	F22H10.3	421.202	492.237	980.997	1556.08	V-K, J-O, V-O
WBGene00017730	F22H10.6	26.828	27.1171	22.655	10.0078	V-K, V-O
WBGene00017756	F23F12.12	25.8301	13.8783	17.6934	9.18034	V-O
WBGene00017764	F25A2.1	0.485303	1.27285	7.15314	10.4242	J-K, V-K, J-O, V-O
WBGene00017874	acdh-9	110.322	91.0851	88.7531	53.623	V-O
WBGene00017881	asp-13	208.987	247.053	144.107	32.7567	V-K, V-O
WBGene00017892	F28B4.3	52.0671	51.0361	40.6729	24.8236	V-K, V-O
WBGene00017962	fbxa-72	65.0795	69.5779	60.5088	31.2227	V-K, V-O
WBGene00018024	F35A5.1	2.05548	0.89134	0.888372	0.917811	J-O, V-O
WBGene00018055	F35F10.5	5.45875	3.1342	2.56875	2.13576	J-O, V-O
WBGene00018100	math-26	7.69669	10.9683	8.39809	3.72343	V-K, V-O
WBGene00018138	folt-2	401.392	316.984	322.333	78.0509	V-K, V-O
WBGene00018174	F38B6.4	11.8346	10.621	9.24424	3.86172	V-K, V-O
WBGene00018194	F39E9.1	3.67187	4.94588	9.81892	16.1768	V-K, J-O, V-O
WBGene00018200	btb-17	3.23801	4.20593	2.91529	0.48961	V-K, V-O
WBGene00018210	F39G3.5	16.9148	22.7223	32.5088	45.1634	V-O
WBGene00018225	nep-14	5.69397	11.0724	10.0207	11.7519	V-O
WBGene00018237	F40F4.6	96.3057	102.118	111.581	202.09	V-O
WBGene00018280	F41C6.7	3.71142	4.38716	2.70271	0.744122	V-K, V-O
WBGene00018334	cyp-33E2	5.56168	5.35988	4.90142	1.94167	V-K, V-O
WBGene00018375	F43C9.1	3.18885	7.0655	2.76013	0.50657	J-K, V-K, V-O
WBGene00018384	F43C11.7	7.7006	12.1584	7.62248	3.08139	V-K, V-O
WBGene00018465	F45E1.4	20.0249	9.84017	8.91862	6.16175	J-O, V-O
WBGene00018488	acs-1	121.284	17.5592	17.8137	14.5965	J-O, V-O
WBGene00018543	ugt-32	2.31801	0.449732	0.624024	0.15131	J-O, V-O
WBGene00018562	F47D12.6	13.8887	29.4217	38.9731	43.5558	J-O, V-O
WBGene00018643	F49F1.1	7.72796	1.8375	10.1722	16.7044	J-K, V-K, V-O
WBGene00018646	mul-1	1.3622	0.416223	6.85615	14.0403	J-K, V-K, J-O, V-O
WBGene00018707	oac-31	0.729164	1.70584	6.26602	10.4771	J-K, V-K, J-O, V-O
WBGene00018724	F53A9.1	11.0649	11.7254	43.6715	78.6642	J-K, V-K, J-O, V-O
WBGene00018725	F53A9.2	1.19636	1.55507	11.8244	82.5678	J-K, V-K, J-O, V-O
WBGene00018729	F53A9.6	9.16239	11.483	29.6609	42.5125	J-K, V-K, J-O, V-O
WBGene00018730	F53A9.7	3.79939	4.75432	7.88893	16.4621	V-K, J-O, V-O
WBGene00018731	F53A9.8	16.7897	22.4877	48.7739	185.107	J-K, V-K, J-O, V-O
WBGene00018760	irg-3	10.7092	25.9886	32.8146	24.9521	J-O, V-O
WBGene00018823	F54E2.1	79.5989	76.9262	146.547	216.731	V-K, V-O
WBGene00018874	tag-234	31.0038	54.4584	109.64	81.6267	J-K, J-O, V-O
WBGene00018885	F55E10.6	21.1747	22.6712	13.8128	5.21471	V-K, V-O
WBGene00018907	F55G1.15	3.07917	5.82925	8.80531	8.70087	J-O, V-O
WBGene00018931	ugt-52	1.09296	0.801636	0.731137	0.379816	V-K, V-O
WBGene00018946	F56C3.9	2.18152	1.38238	4.15028	5.18588	J-K, V-K, V-O
WBGene00018966	F56D2.5	2.47459	2.63679	4.63324	5.59379	V-K, V-O
WBGene00018971	clec-67	2.07202	2.45267	20.2167	44.5668	J-K, V-K, J-O, V-O
WBGene00019017	F57F4.4	46.5791	40.6934	29.1569	19.0433	V-K, V-O
WBGene00019034	fbxb-25	1.1122	0.234599	0.438277	0.229176	V-O
WBGene00019039	fbxb-18	2.21564	1.0248	1.54958	1.05438	V-O
WBGene00019041	fbxc-22	0.988751	0.806779	0.81718	0.447961	V-O
WBGene00019101	F59B1.10	1.14089	0.926716	1.75515	2.89176	V-K, V-O
WBGene00019146	H02F09.3	0.506917	1.06589	1.44381	4.46379	V-K, J-O, V-O
WBGene00019154	glf-1	0.512762	1.11211	0.869005	2.37511	V-K, V-O
WBGene00019164	H06H21.8	44.9881	53.0704	46.9839	19.7961	V-K, V-O
WBGene00019183	npr-30	0.953516	1.25529	0.738391	0.279599	V-K, V-O
WBGene00019213	H20E11.1	12.4115	20.2959	34.4584	40.3529	J-O, V-O
WBGene00019225	H22K11.2	14.3142	18.2113	14.9828	6.27474	V-K, V-O
WBGene00019233	ugt-14	0.959182	0.603733	0.760428	0.404061	V-O
WBGene00019234	ugt-8	4.27447	2.04894	2.06789	1.52191	J-O, V-O
WBGene00019273	H43E16.1	2.71466	2.31184	2.81683	5.43019	V-K, V-O
WBGene00019311	K02E7.6	4.32012	2.77952	2.95952	1.73235	V-O
WBGene00019327	zip-2	128.95	112.135	203.926	326.633	V-K, V-O
WBGene00019370	K03H6.5	0.658961	0.926324	0.813798	1.43175	V-O
WBGene00019404	K05B2.4	0.603742	3.05415	8.04933	2.22327	J-K, J-O, V-O
WBGene00019473	cyp-35A5	4.2973	0.866014	0.424496	0.129781	J-K, V-K, J-O, V-O
WBGene00019515	ugt-19	6.91922	8.03525	8.89591	3.11616	V-K, V-O
WBGene00019547	K09C4.1	8.05953	8.59026	9.59529	3.61863	V-K, V-O
WBGene00019564	K09D9.1	2.86689	2.4168	6.1396	7.30008	J-K, V-K, J-O, V-O
WBGene00019587	K09F6.4	1.71283	1.71775	1.22789	0.5039	V-K, V-O
WBGene00019589	K09F6.6	2.60118	2.82429	1.98371	1.20117	V-K, V-O
WBGene00019592	K09F6.9	3.08468	2.45993	1.9156	1.27453	V-O
WBGene00019593	K09F6.10	3.14885	2.86496	2.18716	1.40635	V-K, V-O
WBGene00019644	cpt-4	3.20364	0.50536	0.46252	0.662449	J-O, V-O
WBGene00019653	K11G9.2	4.86521	5.57475	3.53446	1.32613	V-K, V-O
WBGene00019654	K11G9.3	2.63742	2.72879	1.24768	0.317984	J-K, V-K, J-O, V-O
WBGene00019659	K11H12.3	0.801891	0.906708	5.23774	6.12694	J-K, V-K, J-O, V-O
WBGene00019660	K11H12.4	7.30967	4.36267	25.0463	43.916	J-K, V-K, J-O, V-O
WBGene00019662	K11H12.6	8.53572	2.39319	4.1966	2.5416	V-O
WBGene00019717	trx-3	2.31955	4.38133	4.45766	6.47724	V-O
WBGene00019730	asns-2	20.765	7.12193	6.44223	7.79787	J-O, V-O
WBGene00019731	M02D8.5	3.17245	1.93238	1.88165	1.08776	V-O
WBGene00019738	clec-265	16.0142	24.0699	101.483	80.9335	J-K, V-K, J-O, V-O
WBGene00019744	M02H5.8	73.965	69.7063	378.945	721	J-K, V-K, J-O, V-O
WBGene00019803	PDB1.1	28.8178	28.2989	25.6149	11.9647	V-K, V-O
WBGene00019830	hrg-1	40.9058	86.3965	45.0085	17.0085	V-K, V-O
WBGene00019846	gpx-7	15.6318	24.1338	21.0351	4.85888	V-K, V-O
WBGene00019865	R04A9.6	2.87432	3.41544	2.56572	1.35427	V-K, V-O
WBGene00019869	R04E5.2	7.09961	8.39908	6.07422	2.17349	V-K, V-O
WBGene00019895	aagr-2	183.224	182.503	130.086	84.1132	V-K, V-O
WBGene00019931	R07C12.1	0.470967	0.487836	3.58515	7.50708	J-K, V-K, J-O, V-O
WBGene00019935	R07E4.1	4.34019	4.84426	2.61776	1.39215	V-K, V-O
WBGene00019961	R08E5.1	1.52227	1.13925	1.51105	0.51676	V-O
WBGene00019963	R08E5.3	4.18405	3.97019	3.55657	1.68626	V-K, V-O
WBGene00019965	R08F11.1	11.2296	8.25252	8.05775	5.17632	V-O
WBGene00019973	R09A1.3	3.64054	3.99592	7.37191	14.9869	V-K, J-O, V-O
WBGene00019977	fpn-1.2	5.49401	6.03635	3.03581	1.63991	V-K, V-O
WBGene00020075	math-35	7.90037	9.83182	6.82635	3.04959	V-K, V-O
WBGene00020128	R193.2	27.0545	45.3319	13.8856	5.23149	J-K, V-K, V-O
WBGene00020139	T01B11.2	53.676	36.2894	36.5578	24.3864	V-O
WBGene00020156	T02B11.4	6.39321	4.90399	4.16016	2.91374	V-O
WBGene00020182	ugt-53	20.7396	10.4983	3.64611	0.816075	J-K, V-K, J-O, V-O
WBGene00020191	clec-53	13.0335	16.6903	9.10566	4.9627	V-K, V-O
WBGene00020194	T03G6.1	0.524798	0.884917	0.691603	3.14666	V-K, V-O
WBGene00020237	phat-4	8.26526	7.41318	5.4138	3.50367	V-K, V-O
WBGene00020254	T05C3.2	0.776642	0.572558	0.281914	0.0985629	J-O, V-O
WBGene00020256	T05C3.6	18.3495	17.2243	11.7292	5.82309	V-K, V-O
WBGene00020258	T05E7.1	15.5255	15.0251	12.7858	2.98483	V-K, V-O
WBGene00020315	T07E3.4	36.3512	27.6208	22.2214	17.4046	V-O
WBGene00020343	acs-3	9.08686	4.43288	4.64346	3.16641	V-O
WBGene00020359	math-40	5.66536	7.67118	6.12402	1.89091	V-K, V-O
WBGene00020369	T08H10.1	138.078	141.92	108.225	53.1616	V-K, V-O
WBGene00020453	fbxa-55	17.2425	30.873	115.076	89.445	J-K, V-K, J-O, V-O
WBGene00020455	fbxa-59	10.3107	14.7747	38.1773	39.5691	J-K, V-K, J-O, V-O
WBGene00020456	fbxa-60	20.1731	30.9802	64.8495	67.843	J-K, V-K, J-O, V-O
WBGene00020526	T15B7.14	1.05458	1.19305	0.926386	0.486923	V-K, V-O
WBGene00020579	T19D12.4	16.8236	14.9726	87.9864	193.774	J-K, V-K, J-O, V-O
WBGene00020587	ugt-9	9.46423	5.23591	5.06607	2.52355	V-K, V-O
WBGene00020591	nhr-220	0.666167	0.816364	2.19336	2.12504	J-K, V-K, J-O, V-O
WBGene00020632	T20F7.5	1.42796	1.48723	1.06227	0.688992	V-K, V-O
WBGene00020674	T22B7.7	16.8867	8.87486	7.00917	4.32429	V-K, J-O, V-O
WBGene00020708	dmd-8	0.710683	0.318503	0.494451	0.192592	V-O
WBGene00020756	T24A6.20	16.3726	13.0594	13.2066	7.42489	V-O
WBGene00020760	T24C4.4	9.52621	21.2415	242.137	287.94	J-K, V-K, J-O, V-O
WBGene00020774	T24E12.5	0.330228	0.544785	1.19991	2.32213	J-K, V-K, J-O, V-O
WBGene00020813	T25G12.6	2.99893	2.74096	1.74714	0.609023	V-K, V-O
WBGene00020837	T27A1.5	10.5301	11.6895	9.5556	4.80758	V-K, V-O
WBGene00020855	hpo-36	0.880563	0.505178	0.542781	0.387466	V-O
WBGene00020895	T28D9.3	20.2164	17.8338	14.854	7.61301	V-O
WBGene00020911	cpt-6	15.4502	7.00904	7.9043	5.69852	V-O
WBGene00020938	clec-218	49.5169	35.7606	13.7723	1.88109	J-K, V-K, J-O, V-O
WBGene00020940	W02D7.4	32.4672	46.2771	25.7253	8.17891	V-K, V-O
WBGene00020985	W03D8.2	0.536304	0.876587	1.14261	1.35283	J-O, V-O
WBGene00020989	W03D8.8	3.61618	8.787	3.58341	0.434107	J-K, V-K, V-O
WBGene00020992	W03F8.2	2.9652	2.31943	1.54558	0.240718	V-K, V-O
WBGene00021002	W03F9.4	0.834399	83.1285	110.465	49.5249	J-O, V-O
WBGene00021048	W05H9.1	54.3983	42.8821	36.0087	24.3091	V-O
WBGene00021050	W05H9.3	131.324	134.656	410.624	1035.44	J-K, V-K, J-O, V-O
WBGene00021070	W07B8.1	13.152	25.0883	18.1185	5.8583	V-K, V-O
WBGene00021118	clec-125	0.107721	0.0944957	0.130984	1.14839	V-K, V-O
WBGene00021160	gba-4	57.4378	97.6751	75.2128	19.4917	V-K, V-O
WBGene00021167	cyp-32B1	0.469549	1.80748	2.50855	1.0335	J-O, V-O
WBGene00021178	Y9C9A.8	1.02164	1.06469	4.61164	4.42525	J-K, V-K, J-O, V-O
WBGene00021252	cht-4	0.428155	0.463989	0.782809	0.945787	V-O
WBGene00021253	Y22D7AL.15	26.508	28.4977	63.3455	78.0909	J-K, V-K, J-O, V-O
WBGene00021262	fbxa-74	7.06783	10.1476	30.348	25.8965	J-K, V-K, J-O, V-O
WBGene00021337	Y34F4.2	14.0679	16.4364	8.15662	1.42064	J-K, V-K, V-O
WBGene00021340	Y34F4.5	34.314	39.0068	58.8712	70.0091	V-O
WBGene00021435	Y39A3A.4	0.643566	0.398026	1.3526	2.04515	J-K, V-K, J-O, V-O
WBGene00021464	ugt-31	4.05857	2.3834	9.84037	8.82421	J-K, V-K, J-O, V-O
WBGene00021492	comt-5	3.64761	3.0642	2.01883	1.35179	V-K, V-O
WBGene00021518	hpo-6	15.2389	15.7946	39.8194	85.351	J-K, V-K, J-O, V-O
WBGene00021520	Y41D4B.18	1.80593	1.65429	5.78754	14.8405	V-K, V-O
WBGene00021556	Y45G5AM.3	10.3454	10.3281	16.7063	23.9877	V-K, V-O
WBGene00021557	Y45G5AM.5	6.8625	5.22971	6.56124	3.26467	V-O
WBGene00021581	clec-70	0.292776	2.31266	4.91329	4.80327	J-K, V-K, J-O, V-O
WBGene00021583	clec-72	0.30228	0.576035	0.925506	1.27442	V-K, J-O, V-O
WBGene00021590	Y46D2A.2	9.49395	10.2347	22.2118	40.2258	J-K, V-K, J-O, V-O
WBGene00021600	Y46H3A.4	2.51484	4.09577	5.58503	9.76182	V-K, V-O
WBGene00021645	Y47G6A.19	29.6293	23.5672	22.7301	14.5948	V-O
WBGene00021772	math-45	1.50704	3.62908	2.06752	0.741496	V-K, V-O
WBGene00021852	Y54F10AM.8	35.0396	35.0688	29.9795	12.4122	V-K, V-O
WBGene00021872	clec-85	46.2032	73.833	183.317	173.429	J-K, V-K, J-O, V-O
WBGene00021879	clec-83	79.412	95.2722	191.514	222.071	J-K, V-K, J-O, V-O
WBGene00021892	Y54G2A.28	1.36683	1.39111	4.7766	3.57003	J-K, V-K, J-O, V-O
WBGene00021893	ndnf-1	3.12756	1.899	2.21059	1.45447	V-O
WBGene00021895	clec-84	22.2859	22.2398	29.0414	47.2171	V-K, V-O
WBGene00021977	Y58A7A.3	4.88017	3.47196	14.1963	23.6414	J-K, V-K, J-O, V-O
WBGene00021978	Y58A7A.4	0.135581	0.0707285	0.793912	1.27366	J-K, V-K, J-O, V-O
WBGene00021979	Y58A7A.5	5.24579	4.03678	32.0516	73.7338	J-K, V-K, J-O, V-O
WBGene00022076	daao-1	2.54661	3.33093	1.35475	0.248339	J-K, V-K, V-O
WBGene00022083	Y69A2AR.12	1.5747	0.989464	2.33953	3.60852	J-K, V-K, V-O
WBGene00022096	Y69A2AR.25	1.16152	1.03967	3.10604	5.10528	J-K, V-K, J-O, V-O
WBGene00022142	Y71G12B.2	0.372003	0.699231	0.617779	1.74333	V-K, V-O
WBGene00022279	sesn-1	29.2634	29.2756	27.5751	14.2752	V-K, V-O
WBGene00022325	fbxa-5	1.52853	1.73435	1.77788	0.391106	V-K, V-O
WBGene00022330	fbxa-80	2.32874	2.70071	8.18175	8.29672	J-K, V-K, J-O, V-O
WBGene00022331	fbxa-19	2.71671	4.65365	7.23969	5.68529	J-O, V-O
WBGene00022337	Y82E9BR.4	2.00043	2.69719	2.8468	0.905968	V-K, V-O
WBGene00022338	Y82E9BR.5	11.206	12.7409	27.6599	34.6618	J-K, V-K, J-O, V-O
WBGene00022375	Y94H6A.2	0.281717	0.738434	3.75649	2.21677	J-K, V-K, J-O, V-O
WBGene00022382	Y94H6A.10	56.3452	72.6892	156.716	238.932	J-K, V-K, J-O, V-O
WBGene00022441	Y110A2AL.4	3.18012	3.69335	3.17125	7.6242	V-K, V-O
WBGene00022484	fbxa-77	2.88803	4.62818	15.2286	14.2365	J-K, V-K, J-O, V-O
WBGene00022490	Y119D3B.13	24.3952	21.0008	16.5056	5.44058	V-K, V-O
WBGene00022546	ZC196.2	1.88134	1.33232	2.02807	0.503745	V-K, V-O
WBGene00022548	ZC196.4	1.50168	2.56706	1.07766	0.476356	J-K, V-K, V-O
WBGene00022610	ZC416.6	49.404	48.7578	41.2503	20.0771	V-K, V-O
WBGene00022641	ZK6.6	4.64649	2.29458	2.03676	1.16403	J-O, V-O
WBGene00022644	dod-19	73.8784	105.071	299.301	325.164	J-K, V-K, J-O, V-O
WBGene00022645	ZK6.11	218.406	364.344	964.031	1184.76	J-K, V-K, J-O, V-O
WBGene00022683	ZK185.3	14.7116	16.6555	14.5146	7.28525	V-K, V-O
WBGene00022736	ZK418.7	5.81986	10.3997	19.2588	23.5772	V-K, J-O, V-O
WBGene00022771	ZK616.1	2.7334	2.37394	2.43031	1.06703	V-K, V-O
WBGene00022848	ZK1055.7	15.4285	16.5301	39.563	86.8231	J-K, V-K, J-O, V-O
WBGene00022858	ZK1193.2	11.5771	9.63244	6.39694	3.65572	V-K, V-O
WBGene00022859	ZK1193.3	5.56614	4.98297	2.95419	1.26682	V-K, V-O
WBGene00022860	ZK1193.4	5.6054	8.02287	4.15811	0.866728	V-K, V-O
WBGene00022873	ZK1240.9	2.54617	3.28219	9.14912	6.34612	J-K, J-O, V-O
WBGene00022891	ZK1290.10	0.225932	0.181131	0.548447	0.607135	V-K, V-O
WBGene00023423	F43C1.7	0.410489	0.343405	4.83451	3.35116	J-K, V-K, J-O, V-O
WBGene00023492	T24D3.2	55.0684	69.5345	58.9804	27.2297	V-K, V-O
WBGene00043980	F11D5.7	3.8164	3.47289	3.24545	1.38852	V-K, V-O
WBGene00044107	F58G6.9	43.0744	52.3064	50.8599	10.2983	V-K, V-O
WBGene00044166	C54C6.7	3.87529	5.49612	7.11228	8.87615	V-O
WBGene00044206	T26H5.9	8.70045	75.7995	103.689	285.946	V-K, J-O, V-O
WBGene00044207	Y6G8.5	0.30201	0.251217	1.18125	1.81989	J-O, V-O
WBGene00044280	W02A2.9	84.8813	76.9245	390.817	454.074	J-K, V-K, J-O, V-O
WBGene00044289	Y37F4.8	1.0015	0.970959	2.61586	2.44992	J-K, V-K, J-O, V-O
WBGene00044402	Y82E9BL.18	1.92875	2.46305	9.49926	13.2344	J-K, V-K, J-O, V-O
WBGene00044418	C08G5.7	1.01175	0.927843	1.54658	2.39451	V-K, V-O
WBGene00044421	D1007.18	2.51188	5.0635	3.92234	6.55607	V-O
WBGene00044455	F23F12.13	4.86203	6.80814	4.73815	1.26617	V-K, V-O
WBGene00044457	C18H7.11	2.25988	2.31749	7.01094	8.07115	J-K, V-K, J-O, V-O
WBGene00044468	Y69A2AL.2	73.5402	138.044	258.658	525.287	V-K, J-O, V-O
WBGene00044481	ZK185.5	18.6042	16.642	10.8072	2.88351	V-K, V-O
WBGene00044492	Y54G2A.49	5.33521	11.0165	17.7748	19.8222	J-O, V-O
WBGene00044514	R09E12.9	3.26668	2.51678	2.01554	1.0191	V-K, V-O
WBGene00044607	K02A11.4	20.1027	53.9842	61.8171	43.5078	J-O, V-O
WBGene00044623	bus-8	0.50762	0.811856	0.695097	1.73926	V-K, V-O
WBGene00044649	C23H5.11	0.88261	20.9782	38.0578	28.6155	J-O, V-O
WBGene00044681	T24C4.8	2.64878	5.20369	10.0175	15.2299	V-K, J-O, V-O
WBGene00044697	poml-4	0.744703	3.24105	3.2596	3.5927	J-O, V-O
WBGene00044723	K11H12.11	1.14114	1.15471	1.0027	0.528799	V-K, V-O
WBGene00044757	Y55F3BR.11	8.144	11.7371	16.4077	16.5866	J-O, V-O
WBGene00044783	T26H5.10	0.269585	1.16008	1.13219	2.01491	V-O
WBGene00044798	tbx-43	1.63062	0.922038	1.3533	0.712461	V-O
WBGene00044898	T21G5.6	25.0298	33.081	24.4752	11.0888	V-K, V-O
WBGene00044922	Y43C5A.7	8.03921	3.60919	5.89375	1.78394	V-K, V-O
WBGene00045013	F08A7.1	11.1894	11.8991	7.07672	5.52099	V-K, V-O
WBGene00045252	Y62H9A.15	15.0892	20.9304	13.0702	7.46731	V-K, V-O
WBGene00045275	F18E3.12	100.812	53.7957	33.6937	18.8826	V-K, J-O, V-O
WBGene00045276	F18E3.13	96.761	75.5223	61.5466	38.2063	V-O
WBGene00045411	C25F9.11	2.35213	1.4057	15.336	79.6861	J-K, V-K, J-O, V-O
WBGene00045412	C25F9.12	0.310239	0.365943	2.64403	10.9058	J-O, V-O
WBGene00045416	Y37H2A.14	1.1452	1.95833	2.7305	6.40012	V-K, J-O, V-O
WBGene00045457	F33H12.7	2.10228	1.68775	19.7133	53.407	J-K, V-K, J-O, V-O
WBGene00050904	Y70C5A.3	2.47602	4.63359	2.90365	0.986124	V-K, V-O
WBGene00077525	C41G7.8	8.58821	15.1096	29.5256	34.3982	V-K, J-O, V-O
WBGene00077593	C49G7.12	2.52698	3.26506	11.2047	16.477	J-K, V-K, J-O, V-O
WBGene00077594	nhr-151	1.45354	1.73696	4.61519	3.26875	J-K, J-O, V-O
WBGene00077757	E02H4.7	23.403	31.2872	17.764	3.82992	V-K, V-O
WBGene00194695	B0462.5	0.721929	0.488942	0.917579	1.49576	V-K, V-O
WBGene00194708	Y36E3A.2	2.50968	3.60217	4.71086	8.47484	V-K, V-O
WBGene00194713	F19B10.13	1.06036	0.567221	11.3305	53.7539	J-O, V-O
WBGene00194717	ZC239.22	1.4998	2.32463	3.47062	3.94443	J-O, V-O
WBGene00194769	Y32B12C.5	1.55965	3.16018	1.16331	0.29999	J-K, V-K, V-O
WBGene00194821	dmsr-16	1.13007	1.50292	1.26743	0.38642	V-K, V-O
WBGene00194908	F22F7.8	134.074	214.777	100.796	30.8961	J-K, V-K, V-O
WBGene00194926	K08D8.12	2.43213	4.03886	18.3294	14.3223	J-K, V-K, J-O, V-O
WBGene00206354	F27E5.9	3.46949	5.35751	15.2185	19.5334	J-K, V-K, J-O, V-O
WBGene00206386	K10C2.12	17.2122	16.9141	15.374	7.47135	V-K, V-O
WBGene00219770	linc-40	1.07061	0.898704	4.0584	4.93028	J-K, V-K, J-O, V-O
WBGene00219816	C14E2.12	96.0379	272.609	405.966	503.614	J-O, V-O
WBGene00235267	Y77E11A.23	5.00205	3.62668	3.90684	2.42317	V-O
WBGene00249808	Y48G8AL.20	4.50586	4.3998	4.00604	1.99372	V-K, V-O
WBGene00000002	aat-1	4.64523	7.66794	4.85081	2.99433	V-K
WBGene00000136	amt-4	24.6812	40.3154	26.8823	12.3514	V-K
WBGene00000267	bre-2	3.73258	5.32622	5.85566	2.62322	V-K
WBGene00000515	ckc-1	50.6552	64.4886	57.4803	31.4762	V-K
WBGene00000781	cpr-1	112.735	456.619	71.3176	68.9396	J-K, V-K
WBGene00000979	dhs-16	0.329003	0.836384	3.21173	0.144766	J-K, V-K, J-O
WBGene00000981	dhs-18	28.5154	82.9924	86.3015	32.3642	V-K, J-O
WBGene00000983	dhs-20	10.0376	54.8135	65.5463	11.4013	V-K, J-O
WBGene00000991	dhs-28	108.295	240.65	232.133	118.028	V-K, J-O
WBGene00001150	ech-1	0.987346	4.62737	4.24196	1.8722	V-K, J-O
WBGene00001157	ech-8	15.9359	43.9405	40.5773	18.3098	V-K, J-O
WBGene00001244	elo-6	1014.54	1765.63	1773.16	640.926	V-K
WBGene00001247	elo-9	13.913	19.7182	18.3863	7.50968	V-K
WBGene00001395	fat-3	173.919	221.556	177.401	93.0069	V-K
WBGene00001476	fmo-1	6.42321	11.4587	8.87375	3.79289	V-K
WBGene00001665	gpa-3	0.982303	1.75223	1.29044	0.832853	V-K
WBGene00001675	gpa-13	0.86547	1.25072	1.05394	0.600989	V-K
WBGene00001754	gst-6	12.5451	20.7487	22.5734	10.2171	V-K
WBGene00001843	hgo-1	78.6319	90.3281	81.2048	43.5542	V-K
WBGene00002012	hsp-12.3	8.08686	13.2215	8.36833	5.95836	V-K
WBGene00002051	ifa-3	0.667371	0.573106	0.583628	1.16013	V-K
WBGene00002057	ifd-1	9.29074	13.3913	9.18588	6.24083	V-K
WBGene00002199	kin-15	14.799	18.5765	18.6225	7.78498	V-K
WBGene00003093	lys-4	381.3	2963.89	1035.25	586.566	J-K, V-K, J-O
WBGene00003094	lys-5	0.776993	6.87728	4.3009	2.11608	V-K, J-O
WBGene00003095	lys-6	10.8415	27.568	7.8564	8.70249	J-K, V-K
WBGene00003411	mrp-5	37.7298	50.3805	36.6581	23.9853	V-K
WBGene00003696	nhr-106	4.3108	7.04376	5.80591	3.25882	V-K
WBGene00003698	nhr-108	1.49345	2.36008	2.22068	1.00991	V-K
WBGene00003730	nhx-2	55.7052	94.4203	73.4579	41.8876	V-K
WBGene00003959	pcp-4	2.34999	1.48567	2.69514	3.4197	V-K
WBGene00004052	pme-4	1.76225	0.469597	0.73292	1.09712	V-K, J-O
WBGene00004133	abu-13	0.847409	0.451481	0.501265	1.00749	V-K
WBGene00004193	prx-3	12.7983	21.8854	17.9543	7.33337	V-K
WBGene00004194	prx-5	14.5081	19.6001	17.7223	9.51747	V-K
WBGene00004197	prx-12	8.71976	15.9829	15.1428	7.07468	V-K
WBGene00004285	rab-37	0.952582	1.12796	1.02881	0.481888	V-K
WBGene00004958	spe-4	1.5313	2.00462	1.11834	0.925625	V-K
WBGene00004987	spp-2	82.5413	181.872	95.4592	56.0712	V-K
WBGene00004989	spp-4	188.788	289.178	149.804	94.7652	V-K
WBGene00004993	spp-8	52.9357	81.9135	52.5191	37.5975	V-K
WBGene00005444	srh-237	19.3688	36.693	29.6106	9.72761	V-K
WBGene00005638	srm-1	1.23225	1.80658	1.93057	0.654939	V-K
WBGene00005649	srp-8	1.81213	3.05792	2.67617	0.907236	V-K
WBGene00006038	ssp-9	4.52917	2.34602	2.37924	5.16507	V-K
WBGene00006351	sur-5	120.577	169.087	143.693	72.0651	V-K
WBGene00006575	tir-1	11.6812	9.1184	10.5914	20.0541	V-K
WBGene00006609	tre-3	23.8913	31.4632	23.2545	12.2804	V-K
WBGene00006679	twk-26	2.3613	3.81427	2.14677	1.53498	V-K
WBGene00006696	twk-46	8.58993	12.0753	8.68012	5.53315	V-K
WBGene00007130	B0272.4	20.5176	62.0905	73.73	20.3042	V-K, J-O
WBGene00007152	clec-225	3.70307	5.84874	9.49319	2.23786	V-K, J-O
WBGene00007228	acs-7	22.9104	62.4867	78.8385	18.5447	V-K, J-O
WBGene00007254	C01H6.4	10.489	14.4909	14.2462	5.8074	V-K
WBGene00007336	C05C12.4	39.5973	59.9651	48.403	27.3704	V-K
WBGene00007431	C08B6.11	5.73201	9.97016	8.88298	4.6283	V-K
WBGene00007452	C08F11.3	0.587547	0.925519	0.661841	0.190447	V-K
WBGene00007453	fbxa-98	4.73268	5.66415	4.96798	2.761	V-K
WBGene00007536	daf-36	15.0235	22.8364	25.9391	8.28978	V-K
WBGene00007677	C18D4.8	1.8743	2.92131	2.43476	0.962324	V-K
WBGene00007728	C25F9.9	2.25408	4.64744	3.33242	0.967832	V-K
WBGene00007745	C26D10.4	1.9718	3.10218	2.43529	1.31505	V-K
WBGene00007808	best-7	8.52241	24.2923	17.1826	8.09429	V-K, J-O
WBGene00007890	C33A12.19	35.231	80.9179	68.7042	36.0234	V-K
WBGene00007937	C34E11.4	12.4211	16.9445	17.1165	8.08731	V-K
WBGene00007964	cyp-25A2	28.5232	57.1763	61.771	18.5475	V-K, J-O
WBGene00008042	C40H1.7	15.5114	16.6348	13.9421	8.23405	V-K
WBGene00008099	C44H9.4	3.52342	4.49497	3.96908	1.99311	V-K
WBGene00008127	ddo-1	7.21432	13.9242	11.5168	6.95757	V-K
WBGene00008167	C48B4.1	19.509	51.0502	43.0051	23.0248	V-K, J-O
WBGene00008239	fshr-1	12.6722	14.0009	14.0071	6.81929	V-K
WBGene00008255	C51E3.10	34.6302	26.0302	48.2422	65.2397	V-K
WBGene00008273	C53B4.3	19.3732	26.3632	21.0131	10.6807	V-K
WBGene00008309	nhr-170	1.22889	1.45927	1.39998	0.728675	V-K
WBGene00008350	CE7X_3.2	1.13059	2.30514	2.36916	1.14249	V-K, J-O
WBGene00008352	fbxa-6	3.26133	7.4417	6.26457	1.90274	V-K
WBGene00008382	D1081.4	0.322522	0.823961	0.741025	0.161422	V-K
WBGene00008425	D2045.8	8.01115	9.59917	8.09861	4.05727	V-K
WBGene00008436	DH11.2	70.9166	85.6409	63.6909	42.2725	V-K
WBGene00008499	cyp-37A1	8.23066	10.5163	9.65152	4.32532	V-K
WBGene00008519	cyp-13B1	0.56965	3.05589	3.25415	0.637888	V-K, J-O
WBGene00008564	acox-1	29.3059	53.7661	61.2486	24.8762	V-K, J-O
WBGene00008593	clec-227	3.1266	4.85845	2.64019	1.9229	V-K
WBGene00008595	clec-56	42.6142	52.8808	40.8326	24.096	V-K
WBGene00008621	F09C8.1	27.3517	33.3621	24.6272	14.9024	V-K
WBGene00008629	cpt-5	16.0566	47.2994	48.2941	10.5855	V-K, J-O
WBGene00008632	fbxa-88	0.240794	0.569781	8.64068	8.01643	J-K, V-K
WBGene00008634	F10A3.4	2.75043	3.54957	2.01522	1.56864	V-K
WBGene00008726	F13A7.11	4.38945	3.14492	5.10015	6.48064	V-K
WBGene00008787	F14B6.6	3.93886	4.3858	4.98568	2.05812	V-K
WBGene00008799	F14E5.1	4.67024	8.69369	8.16433	2.71926	V-K
WBGene00008810	cyp-13A12	0.577552	2.29726	3.14655	0.553045	V-K, J-O
WBGene00008917	F17C11.6	51.5646	109.504	83.0863	26.5014	V-K
WBGene00009183	F27C8.2	0.621751	1.47096	1.10809	0.543637	V-K
WBGene00009215	thn-2	28.5578	47.0738	22.5404	16.389	J-K, V-K
WBGene00009709	fbxa-144	0.118391	0.270981	0.796252	0.956279	V-K
WBGene00009710	F44G3.10	0	0.396888	3.68607	6.29718	J-K, V-K
WBGene00009777	F46C3.2	3.15905	4.92614	3.83072	1.85385	V-K
WBGene00009785	F46C5.10	78.2839	109.106	65.6076	50.3091	V-K
WBGene00009840	fbxa-189	2.32283	3.03115	2.31867	0.673198	V-K
WBGene00009877	F49C12.7	21.1269	81.9973	86.8008	27.8357	V-K, J-O
WBGene00009903	F49E12.10	2.17478	7.46277	4.57816	0.837829	V-K, J-O
WBGene00009965	frpr-9	1.4968	2.54199	2.1276	1.14922	V-K
WBGene00009973	F53C11.3	47.7611	83.6551	71.8213	36.8574	V-K
WBGene00009984	F53F1.6	2.97531	5.05222	5.39997	1.65392	V-K
WBGene00010123	F55G11.2	2.4802	0.828036	1.28208	2.03361	V-K
WBGene00010315	F59B2.13	6.81626	10.1391	5.26517	4.01339	V-K
WBGene00010571	K04G11.3	3.56722	4.41785	4.5982	2.04287	V-K
WBGene00010628	ceeh-2	16.2995	28.6283	30.0594	9.45335	V-K
WBGene00010644	K07G5.5	7.79335	16.519	13.3255	5.37733	V-K
WBGene00010811	hmit-1.3	22.0882	22.7648	19.778	11.2083	V-K
WBGene00010859	M04C9.4	1.46056	1.73762	1.82734	0.770974	V-K
WBGene00010943	M176.4	51.3044	105.583	83.1194	40.4685	V-K
WBGene00010957	nduo-6	77.6079	148.268	273.153	67.9491	V-K, J-O
WBGene00010960	atp-6	886.05	1411.7	1552.95	546.609	V-K
WBGene00010962	ctc-3	3778.94	5988.1	6241.93	2371.61	V-K
WBGene00010963	nduo-4	456.19	802.184	1224.85	392.29	V-K, J-O
WBGene00010964	ctc-1	2633.86	3653.83	4813.45	1637.28	V-K
WBGene00010965	ctc-2	1970.85	3351.69	3729.73	1548.64	V-K
WBGene00011083	glo-1	10.4555	13.0096	13.4096	5.50735	V-K
WBGene00011181	R09H10.3	188.636	323.353	212.103	150.701	V-K
WBGene00011184	R09H10.7	8.9406	17.0797	12.7652	6.41746	V-K
WBGene00011209	R10E8.3	4.97513	5.47473	4.71014	2.54312	V-K
WBGene00011317	T01C1.4	5.95823	8.9539	6.26666	3.88313	V-K
WBGene00011362	T02B5.1	0.283378	1.1863	1.01089	0.299449	V-K, J-O
WBGene00011439	T04F3.4	45.509	72.0992	60.0604	35.0647	V-K
WBGene00011493	T05F1.8	1.1749	0.674842	1.73645	1.66977	J-K, V-K
WBGene00011495	T05F1.11	0.620273	1.23664	0.817703	0.554594	V-K
WBGene00011684	T10B10.8	4.41952	5.70391	6.23533	2.62964	V-K
WBGene00011826	T18D3.9	6.47055	10.7308	8.34987	4.79053	V-K
WBGene00011830	cyp-29A2	19.6942	31.4653	30.5504	14.7267	V-K
WBGene00011938	alh-13	13.2385	18.2918	14.1403	7.95664	V-K
WBGene00012122	T28C6.8	35.8174	53.3342	42.4297	25.6422	V-K
WBGene00012162	sek-6	1.67983	2.23511	1.86074	0.885955	V-K
WBGene00012257	lpr-4	0.746428	0.368987	0.414616	0.905407	V-K
WBGene00012323	oac-54	1.64536	5.8385	4.4801	1.452	V-K, J-O
WBGene00012325	W07A12.8	4.92789	9.98978	6.28209	2.61157	V-K
WBGene00012339	W07G4.5	49.0448	66.5496	39.8761	26.7751	V-K
WBGene00012345	W08E3.4	2.06756	2.72501	0.970106	1.33272	J-K, V-K, J-O
WBGene00012407	Y7A5A.1	46.7461	70.436	50.9682	26.9835	V-K
WBGene00012449	nhr-231	0.715471	0.952244	1.16817	0.418386	V-K
WBGene00012532	crp-1	11.7834	14.9546	13.4748	6.97287	V-K
WBGene00012634	Y38H6C.23	6.13445	10.8275	7.26649	3.70919	V-K
WBGene00012664	Y39B6A.1	62.5654	96.0915	38.2716	46.1151	J-K, V-K
WBGene00012827	Y43F8C.5	1.33666	0.794593	1.59481	1.58977	J-K, V-K
WBGene00012970	Y48A6B.9	10.7588	22.5808	20.0095	9.79571	V-K
WBGene00013074	hmit-1.2	8.56452	8.68039	7.72146	4.29013	V-K
WBGene00013136	Y53C10A.5	28.2367	35.5367	35.08	14.195	V-K
WBGene00013284	daf-22	76.1414	155.474	158.714	66.9362	V-K, J-O
WBGene00013536	Y73F8A.32	7.21316	2.05198	12.8296	33.4304	V-K
WBGene00013540	Y75B8A.3	1.64994	2.29497	2.49866	0.877708	V-K
WBGene00013541	Y75B8A.4	12.1626	27.7769	25.8205	9.35315	V-K, J-O
WBGene00013594	Y87G2A.2	14.2473	35.797	35.226	12.1478	V-K, J-O
WBGene00013653	Y105C5B.14	1.53897	0.640452	1.5459	1.47587	J-K, V-K
WBGene00013716	Y106G6H.1	20.3932	27.8238	20.3262	12.702	V-K
WBGene00013870	ZC373.5	7.95487	11.8703	11.0512	5.56934	V-K
WBGene00013996	ZK550.2	12.4879	20.3788	14.9728	7.49035	V-K
WBGene00014003	ZK593.3	97.563	170.313	75.9902	63.484	J-K, V-K
WBGene00014033	arrd-15	1.47906	2.11722	1.7273	1.02568	V-K
WBGene00014132	ZK896.1	1.20539	1.28632	1.45121	0.536895	V-K
WBGene00014135	ZK896.4	6.97779	3.45747	8.4518	7.62543	J-K, V-K
WBGene00014254	cyp-13A10	0.503397	0.780557	0.74987	0.3404	V-K
WBGene00014668	C06C3.9	0.78442	1.62575	1.11723	0.452086	V-K
WBGene00014761	F46A8.11	1.89477	3.26651	1.49161	1.16551	J-K, V-K
WBGene00015040	cyp-34A5	0.791691	1.16161	0.969756	0.537347	V-K
WBGene00015050	clec-51	34.2478	61.5036	39.9999	26.6883	V-K
WBGene00015052	clec-52	11.3119	32.5905	13.5848	11.8774	J-K, V-K
WBGene00015080	B0244.5	1.2322	1.65372	0.997904	0.460985	V-K
WBGene00015107	B0280.13	3.46586	4.14092	3.31849	1.85378	V-K
WBGene00015110	B0281.3	13.164	16.8647	12.7657	6.82938	V-K
WBGene00015167	B0403.3	14.4025	10.1147	14.7995	26.3382	V-K
WBGene00015381	C03B1.13	11.0863	12.9031	12.5578	6.12655	V-K
WBGene00015403	clec-10	14.6495	22.4981	15.6455	8.72723	V-K
WBGene00015597	fbxa-162	0.179626	0.311881	3.94583	8.28168	J-K, V-K
WBGene00015632	C09D4.1	7.2545	10.4774	7.13137	5.065	V-K
WBGene00015768	C14C11.4	4.76861	5.19287	4.75229	2.45949	V-K
WBGene00015930	C17H12.4	16.3051	19.9872	17.7526	8.34917	V-K
WBGene00015931	C17H12.5	0.748208	0.533711	0.648722	1.06868	V-K
WBGene00015946	C18A3.10	10.1164	19.9536	17.2751	9.28519	V-K
WBGene00016023	prmt-6	13.1221	15.9704	16.415	7.41256	V-K
WBGene00016034	C24A3.4	6.24708	9.41688	9.15498	3.71958	V-K
WBGene00016046	C24B5.4	8.13171	10.4488	10.8549	4.85836	V-K
WBGene00016064	acd-1	0.514653	0.811285	0.640828	0.391427	V-K
WBGene00016155	C27A12.4	0.483104	0.353465	0.629576	0.722702	V-K
WBGene00016191	C28G1.6	4.75942	5.95008	6.04043	2.6895	V-K
WBGene00016431	C35A11.4	17.0553	25.0726	20.5626	9.20074	V-K
WBGene00016450	clec-5	57.3834	77.8884	38.8056	31.2088	J-K, V-K
WBGene00016614	trpp-12	20.9761	22.3923	14.2606	10.6121	V-K
WBGene00016631	C44B7.11	17.7365	19.9232	16.5637	9.63422	V-K
WBGene00016664	C45E5.1	16.7009	22.8761	20.671	10.0497	V-K
WBGene00016669	ilys-2	0.513564	128.786	17.3441	8.43302	J-K, V-K
WBGene00016756	C49A9.2	14.9883	18.6037	16.9772	7.68992	V-K
WBGene00016883	C52E2.4	0.874377	2.00058	1.6971	0.62554	V-K
WBGene00016891	C53A3.1	0.711219	1.17324	0.828353	0.487269	V-K
WBGene00016982	C56G2.9	1.0424	1.14077	0.802929	0.541095	V-K
WBGene00017048	D2021.4	5.00044	12.1729	9.65158	3.32402	V-K
WBGene00017082	DC2.5	9.72157	11.0353	14.5806	5.25113	V-K
WBGene00017091	ttr-40	10.7662	18.0344	18.9016	6.84801	V-K
WBGene00017116	fbxb-78	1.28359	2.2508	2.44018	0.881425	V-K
WBGene00017123	maoc-1	99.4681	256.118	290.52	106.091	V-K, J-O
WBGene00017131	E04F6.15	18.2616	38.9057	38.4514	12.8681	V-K, J-O
WBGene00017197	F07C3.9	79.5096	201.832	223.729	80.5756	V-K, J-O
WBGene00017307	F09F9.2	0.551752	0.439063	0.258306	1.12515	V-K
WBGene00017322	clec-160	14.8835	18.8203	19.3479	8.89873	V-K
WBGene00017332	ugt-37	0.494486	2.33992	2.74826	0.61018	V-K, J-O
WBGene00017394	cal-8	3.19202	5.97031	3.03605	2.32376	V-K
WBGene00017515	F16F9.4	6.00852	8.10424	7.24833	3.03544	V-K
WBGene00017574	F18F11.1	40.6097	72.3051	73.282	31.8265	V-K
WBGene00017688	ttr-35	83.1783	115.45	100.183	55.4856	V-K
WBGene00017751	F23F12.3	3.02489	7.37353	9.06238	2.16865	V-K, J-O
WBGene00017880	F28A12.3	7.16595	10.3376	7.36287	4.06789	V-K
WBGene00017948	mth-1	1.54351	0.83737	2.27771	1.85869	J-K, V-K
WBGene00018333	cyp-33E3	1.54746	2.54918	2.19563	0.698268	V-K
WBGene00018351	F42G2.2	6.28172	9.03501	8.75736	4.32458	V-K
WBGene00018602	F48D6.4	413.865	580.32	374.488	231.248	V-K
WBGene00018647	F49F1.7	6.47171	2.52297	6.96725	6.37997	J-K, V-K
WBGene00018958	F56C11.6	2.82721	3.82345	3.55799	1.47942	V-K
WBGene00019022	F58A6.1	16.9202	65.1427	60.1132	15.2681	V-K, J-O
WBGene00019060	F58F9.7	20.9385	71.7292	87.2791	22.2644	V-K, J-O
WBGene00019117	nhr-144	3.60557	5.32735	4.82971	2.48573	V-K
WBGene00019368	K03H6.2	22.7193	41.3907	28.8914	17.1606	V-K
WBGene00019376	lipl-4	0.692573	2.1032	0.588865	0.268624	J-K, V-K
WBGene00019394	K04F10.1	4.92234	6.82705	6.16091	3.13846	V-K
WBGene00019437	K06A9.3	3.59001	3.78375	4.40617	1.88065	V-K
WBGene00019444	frpr-11	4.0144	6.7714	6.18241	2.23645	V-K
WBGene00019456	K06H7.2	8.36437	12.6776	11.9701	6.20852	V-K
WBGene00019495	sdz-24	16.4871	24.2995	15.1626	8.46488	V-K
WBGene00019551	K09C4.6	0.821594	2.60333	4.22409	1.07937	V-K, J-O
WBGene00019599	K09H11.1	15.0147	28.2435	25.8123	11.09	V-K
WBGene00019605	K10B2.2	15.1958	27.0668	30.5693	12.7222	V-K, J-O
WBGene00019619	asp-14	35.9561	13.1922	18.7047	71.3045	V-K
WBGene00019622	K10C2.7	20.7218	21.8536	27.4246	10.5063	V-K
WBGene00019668	fil-2	0.512842	1.99045	3.77153	0.729246	V-K, J-O
WBGene00019737	M02F4.3	10.374	12.0243	6.85444	5.82561	V-K
WBGene00019765	M03F8.6	2.40296	4.65479	2.33009	2.26138	V-K
WBGene00019779	M60.2	57.6412	23.4574	51.9266	66.913	J-K, V-K
WBGene00019986	R09F10.1	30.5276	43.2884	32.9571	16.7425	V-K
WBGene00020004	R11E3.2	1.54647	1.96182	1.30439	0.810916	V-K
WBGene00020016	lipl-3	0.283772	0.76446	0.339377	0.144374	V-K
WBGene00020022	R12C12.1	75.2596	99.0837	83.7394	42.0418	V-K
WBGene00020029	R12C12.9	23.6171	30.92	28.6396	14.4834	V-K
WBGene00020319	npr-31	1.80931	2.8424	2.28852	1.33097	V-K
WBGene00020491	T13G4.4	7.62526	9.31108	8.25917	3.85027	V-K
WBGene00020606	nhr-284	7.15759	10.2138	4.06025	3.666	J-K, V-K
WBGene00020626	T20F5.4	0.826952	0.60981	0.463986	1.35494	V-K
WBGene00020649	sma-10	12.3405	14.1215	10.6583	6.37884	V-K
WBGene00020660	T21G5.2	0.824195	1.98342	1.46807	0.976724	V-K
WBGene00020700	T22F3.11	0.542672	0.285525	0.241935	0.955583	V-K
WBGene00020741	dlhd-1	0.696089	2.87125	1.08079	0.881854	J-K, V-K
WBGene00020788	nep-22	22.6302	29.2558	27.5357	12.7728	V-K
WBGene00020847	cgr-1	13.5666	17.5334	14.1732	6.84287	V-K
WBGene00020943	W02D7.8	3.70726	5.94976	4.41504	1.72692	V-K
WBGene00020976	oac-51	0.670879	0.446939	0.644677	1.30029	V-K
WBGene00020981	W03D2.6	13.106	16.0882	15.6071	6.67187	V-K
WBGene00021028	W04C9.6	0.858351	2.05028	1.14937	0.487096	V-K
WBGene00021434	Y39A3A.3	0.715685	0.357663	0.939476	1.28462	V-K
WBGene00021589	Y46D2A.1	1.17588	0.969988	1.78499	2.21925	V-K
WBGene00021602	clec-205	2.84501	4.61477	2.99974	1.54276	V-K
WBGene00021860	fbxa-9	0.815498	1.72373	0.862423	0.569265	V-K
WBGene00022033	Y65B4BL.1	4.02473	2.06508	2.06122	4.25984	V-K
WBGene00022252	Y73B6BL.31	30.5059	82.132	68.5733	26.1389	V-K, J-O
WBGene00022324	fbxa-26	2.9157	5.50107	5.4268	2.68665	V-K
WBGene00022333	fbxa-27	3.40273	7.21948	5.58843	2.48062	V-K
WBGene00022574	ZC239.16	9.73051	24.6713	14.3042	6.48455	V-K
WBGene00022584	ZC266.1	6.48103	10.3927	8.16765	3.24286	V-K
WBGene00022682	ZK185.2	2.08354	2.51586	1.68286	1.12794	V-K
WBGene00022870	ZK1240.5	1.73587	2.83181	3.13104	1.07145	V-K
WBGene00023226	B0344.1	1.68004	2.67025	2.55973	0.98279	V-K
WBGene00023483	Y75B8A.39	0.152618	0.104679	0.689475	1.56405	J-K, V-K
WBGene00023485	ttr-49	26.9778	41.8506	43.9853	18.4576	V-K
WBGene00043062	clec-80	4.74417	14.4636	11.1486	5.87943	V-K, J-O
WBGene00044296	F10C1.9	30.6047	55.4869	46.8831	23.2373	V-K
WBGene00044410	F48E8.8	2.98511	3.9243	2.90143	1.94237	V-K
WBGene00044605	ttr-36	90.8661	122.264	120.577	60.6907	V-K
WBGene00044807	T19H5.6	1.45426	1.86378	0.571554	0.237918	J-K, V-K
WBGene00045265	K10C2.8	49.6595	74.8262	63.0653	35.8471	V-K
WBGene00045365	ZC449.7	3.88673	4.35417	4.13606	2.11385	V-K
WBGene00045397	Y54G2A.52	12.3735	30.8518	27.5175	10.6605	V-K, J-O
WBGene00045401	T26F2.3	0.376959	0.258149	0.430147	0.855381	V-K
WBGene00077521	maf-1	5.70735	7.82877	4.87015	3.3501	V-K
WBGene00077698	lurp-4	2.29638	9.44324	10.126	2.19957	V-K, J-O
WBGene00194762	R10E8.9	3.11169	4.33555	4.34248	1.80599	V-K
WBGene00194814	linc-34	5.73253	6.55073	7.63511	2.86729	V-K
WBGene00206514	R05G9.5	0.288775	0.175704	0.806094	1.29722	V-K
WBGene00206522	F14D2.19	0.55595	0.875184	0.996804	0.240765	V-K
WBGene00219236	K03B4.9	1.69084	3.3723	2.59414	1.62247	V-K
WBGene00219271	F36H5.14	10.3947	14.7721	17.2792	6.55161	V-K
WBGene00219376	C28G1.10	5.04153	6.32573	5.77914	3.01402	V-K
WBGene00235133	T26H5.14	0.566354	5.34681	8.56134	14.8542	V-K
WBGene00235306	W03D2.13	14.6262	24.3902	16.9878	9.51459	V-K
WBGene00235310	R02D1.2	3.46706	5.58703	5.21164	2.62053	V-K
WBGene00000008	aat-7	0.659369	1.23134	0.263085	0.0743522	J-K
WBGene00001781	gst-33	1.15028	2.46048	1.04578	1.23759	J-K
WBGene00003033	lin-48	0.82249	0.253414	0.793153	0.557139	J-K
WBGene00003629	nhr-38	0.785083	0.214542	0.95394	0.181468	J-K
WBGene00003648	nhr-58	1.28325	1.14695	2.50578	1.88366	J-K
WBGene00003700	nhr-110	4.68244	5.68635	13.591	6.70192	J-K, J-O
WBGene00004875	smd-1	74.3529	60.4774	125.936	101.473	J-K
WBGene00006926	vit-2	0	3984.98	1948.95	2102.5	J-K
WBGene00007006	npr-3	1.40471	0.980607	2.26694	0.871435	J-K
WBGene00007322	C05B5.5	1.14264	1.75712	3.67535	2.01389	J-K, J-O
WBGene00007675	C18D4.6	3.28231	4.3202	8.75708	6.63548	J-K, J-O
WBGene00008476	E03H4.8	4.91797	3.05688	6.49805	4.44094	J-K
WBGene00008492	F01D5.1	19.735	24.9985	56.7707	34.129	J-K, J-O
WBGene00008493	F01D5.2	10.258	14.1477	29.3349	12.2439	J-K, J-O
WBGene00008529	F02E9.3	2.62948	3.9352	1.69392	2.93901	J-K
WBGene00008633	fbxa-18	0.105604	0.837879	3.30734	2.00163	J-K
WBGene00009252	F29D10.3	0.429338	0.378957	1.2062	0.565944	J-K
WBGene00009261	F30A10.2	0.268638	1.299	0.282104	1.23621	J-K
WBGene00009856	clec-24	0.148879	0.303904	0.992502	0.809812	J-K
WBGene00010684	K08F9.1	1.76226	1.21483	0.280241	0.187603	J-K, J-O
WBGene00010747	K10D11.3	1.26497	1.11064	2.64412	2.17678	J-K, J-O
WBGene00010750	K10D11.6	2.33696	2.67627	6.04423	3.38686	J-K, J-O
WBGene00010961	nduo-2	21.7049	42.8005	87.7615	23.3351	J-K, J-O
WBGene00011321	fil-1	0.442981	0.754824	2.65028	0.647295	J-K, J-O
WBGene00011799	T16G1.5	0.941729	1.16526	3.12246	1.2466	J-K, J-O
WBGene00011894	ttr-23	2.89904	2.15097	8.37312	3.48086	J-K, J-O
WBGene00012027	fbxa-127	0.649809	0.645838	2.41812	1.62561	J-K, J-O
WBGene00012191	W02A2.8	10.2243	27.3346	2.44127	20.9841	J-K, J-O
WBGene00012622	Y38H6C.9	0.528111	0.457814	1.14872	0.634647	J-K
WBGene00012680	Y39B6A.21	3.61836	4.64847	13.7724	5.83031	J-K, J-O
WBGene00012683	asp-17	3.8682	3.03935	6.14486	4.97541	J-K
WBGene00012824	Y43F8B.14	0.379613	0.40385	0.874984	0.553654	J-K, J-O
WBGene00013055	Y50E8A.12	4.22051	2.2957	10.3926	4.37694	J-K
WBGene00014069	ZK678.3	2.55604	4.41982	1.90523	3.15335	J-K
WBGene00014134	ZK896.3	2.74309	1.20057	2.71867	1.41993	J-K
WBGene00015258	B0554.5	1.2694	0.672387	1.40571	1.31979	J-K
WBGene00015437	scrm-3	0.756649	0.549051	1.47076	0.846198	J-K
WBGene00016218	C29F9.3	12.5523	12.8788	26.4222	19.7912	J-K, J-O
WBGene00016224	fbxa-57	3.98145	6.7164	15.7234	7.82084	J-K, J-O
WBGene00016670	ilys-3	0.237166	39.103	5.35641	0.492098	J-K
WBGene00017001	D1007.3	2.73993	2.2521	4.73511	4.25273	J-K
WBGene00017060	D2063.1	0.800149	0.788163	1.96839	1.37348	J-K, J-O
WBGene00017102	E02H9.4	1.89986	1.43363	2.97301	1.44022	J-K
WBGene00017959	ugt-42	0.679698	0.425004	0.903667	0.437928	J-K
WBGene00018113	F36H9.5	0.910066	0.460105	1.03766	0.790782	J-K
WBGene00018540	btb-21	2.22096	2.661	6.01635	3.34517	J-K, J-O
WBGene00018708	oac-32	1.4487	1.76775	5.70186	2.73185	J-K, J-O
WBGene00018748	F53C3.4	0.676521	0.466919	1.33401	0.934309	J-K
WBGene00018939	fbxa-190	2.74004	3.914	8.09476	4.47505	J-K, J-O
WBGene00019215	H20E11.3	11.1089	9.0139	21.7976	9.66196	J-K
WBGene00019565	cyp-35A3	6.96146	1.03634	0.194505	0.0195176	J-K, J-O
WBGene00019580	oac-58	1.65955	1.06042	2.65538	1.86887	J-K
WBGene00019699	math-34	0.310697	0.703952	0.347107	0.358042	J-K
WBGene00020352	T08B6.2	1.83395	2.06268	5.13445	3.22691	J-K, J-O
WBGene00020529	T15B7.17	0.889323	0.550363	1.82028	0.617789	J-K
WBGene00020541	fbxb-81	1.34559	0.875247	2.1873	0.927583	J-K
WBGene00021123	W09G12.9	32.5762	36.6066	17.983	26.1592	J-K
WBGene00022314	Y77E11A.14	6.5175	3.29012	8.09997	7.59083	J-K
WBGene00022327	fbxa-15	1.74689	1.43855	3.39577	2.55325	J-K
WBGene00022494	fbxa-91	0.506946	0.481493	2.59257	1.19598	J-K, J-O
WBGene00022652	ZK84.5	3.73447	9.25545	3.40041	10.8274	J-K
WBGene00022680	ZK180.6	0.838052	0.761232	0.324474	0.684206	J-K, J-O
WBGene00044024	C35A5.11	2.51856	8.13865	0.884069	4.77884	J-K
WBGene00044073	tag-244	5.60604	5.52814	13.3232	11.2871	J-K, J-O
WBGene00044212	Y68A4A.13	1.23969	6.63334	16.9553	6.3404	J-K
WBGene00044417	C08F1.11	2.433	1.37833	3.18858	1.79142	J-K
WBGene00044642	clec-69	0.044916	0.242827	1.01214	0.20008	J-K
WBGene00044660	fbxa-87	0.857308	0.743547	2.63257	1.69784	J-K, J-O
WBGene00044712	F22G12.8	1.65552	2.23218	5.36766	2.32988	J-K, J-O
WBGene00044724	R02E4.3	2.14081	3.34699	0.939925	1.61792	J-K
WBGene00206418	M04C3.5	7.91744	5.11539	20.0961	10.1005	J-K, J-O
WBGene00219207	C01F6.14	15.243	15.3911	32.3386	15.5013	J-K, J-O
WBGene00219308	W06G6.20	2.45135	1.14479	5.83451	4.39664	J-K
WBGene00000829	ctb-1	2237.96	3272.98	4725.18	1879.94	J-O
WBGene00000984	dhs-21	41.0659	75.3627	85.1619	51.8433	J-O
WBGene00000986	dhs-23	1.3208	0.822407	0.213671	0.209071	J-O
WBGene00001156	ech-7	67.6978	144.767	165.397	109.872	J-O
WBGene00001242	elo-4	4.18739	6.40274	8.82054	5.55166	J-O
WBGene00001588	ggr-3	0.923053	1.45726	1.8464	1.21275	J-O
WBGene00001782	gst-34	0.852948	1.80069	3	1.49417	J-O
WBGene00002257	lbp-5	36.8697	77.5804	87.002	61.7813	J-O
WBGene00002260	lbp-8	7.24087	2.76772	2.05703	0.137188	J-O
WBGene00003163	mdl-1	48.2415	28.1686	23.3994	26.7673	J-O
WBGene00003252	mig-21	1.30296	1.46836	2.89133	1.95	J-O
WBGene00003514	myo-2	7.0869	3.95973	3.08672	4.02676	J-O
WBGene00003515	myo-3	13.2773	7.54153	5.6782	7.52562	J-O
WBGene00003763	nlp-25	1.57571	3.58289	6.47239	4.39746	J-O
WBGene00003766	nlp-28	77.261	110.901	164.518	116.685	J-O
WBGene00004059	pmp-2	33.6132	63.7186	68.8456	34.4595	J-O
WBGene00004061	pmp-4	5.61578	10.8206	14.6831	6.38854	J-O
WBGene00004196	prx-11	38.9177	83.7106	85.4748	51.8343	J-O
WBGene00005654	srr-3	0.803747	1.36986	1.92211	0.854048	J-O
WBGene00006589	tnt-4	5.57899	2.75108	2.40039	3.27854	J-O
WBGene00007358	lact-6	0.467361	1.4013	2.19784	0.115356	J-O
WBGene00007716	fbxa-82	1.42899	2.39361	3.98324	2.58032	J-O
WBGene00007857	C31H5.6	34.7951	62.1858	84.3579	49.5316	J-O
WBGene00008392	D1086.5	5.9145	13.1701	16.2406	10.8229	J-O
WBGene00008598	spin-3	3.02785	6.06801	7.28675	3.33718	J-O
WBGene00009056	F22D6.15	10.0206	18.2452	20.2361	15.8785	J-O
WBGene00009070	F23A7.5	0.445115	0.475054	0.917541	0.593757	J-O
WBGene00009104	F25C8.1	0.746816	0.291004	0.175937	0.0301773	J-O
WBGene00009238	F28H7.4	1.57364	2.46063	4.04254	2.97539	J-O
WBGene00009296	F31E9.3	1.29113	1.7202	2.96441	1.98744	J-O
WBGene00009375	F34D10.6	1.49265	1.10655	0.731311	0.947718	J-O
WBGene00009624	cnc-8	103.252	153.458	206.757	109.822	J-O
WBGene00009715	F44G4.6	3.31323	4.73037	8.13071	5.08201	J-O
WBGene00009927	F52B11.5	3.39322	5.36974	7.12755	6.0019	J-O
WBGene00009972	oac-33	0.191055	0.50375	0.818388	0.187716	J-O
WBGene00010063	dhrs-4	18.8782	38.1362	48.7996	20.1428	J-O
WBGene00010106	fbxb-61	0.903862	1.24528	2.1219	1.10594	J-O
WBGene00010242	F58D5.2	21.7745	36.9885	48.8008	35.4862	J-O
WBGene00010328	F59C6.11	3.23627	6.96436	11.0722	6.44731	J-O
WBGene00010474	K01D12.15	3.60526	2.06329	1.03744	2.68897	J-O
WBGene00010657	K08D8.3	9.67733	15.4101	25.7573	14.5394	J-O
WBGene00010958	ndfl-4	36.3413	85.5028	137.211	37.5496	J-O
WBGene00010959	nduo-1	826.973	1308.57	1763.05	825.886	J-O
WBGene00010967	nduo-5	371.761	616.901	947.033	365.987	J-O
WBGene00010998	R03G8.3	1.88065	2.22209	4.21496	2.64169	J-O
WBGene00011314	T01B7.9	1.14066	1.75992	2.77599	1.9656	J-O
WBGene00011463	T05A10.6	0.852839	2.64726	3.13593	2.00691	J-O
WBGene00011491	T05F1.5	1.80634	1.10853	0.900424	1.34642	J-O
WBGene00011611	T08D2.6	14.102	15.8192	29.4167	26.8868	J-O
WBGene00011682	snt-7	0.39139	0.935199	1.11757	0.69342	J-O
WBGene00011756	ctg-2	5.72012	8.51749	13.6689	7.18184	J-O
WBGene00011880	T21B6.3	3.59164	1.79705	1.75901	2.54505	J-O
WBGene00012251	clec-49	20.7148	15.2185	10.1378	15.016	J-O
WBGene00012604	nspe-2	31.7328	41.4319	72.9847	66.0718	J-O
WBGene00012780	Y42A5A.5	11.6516	25.0096	27.9524	19.9355	J-O
WBGene00012821	Y43F8B.11	2.69216	5.08603	6.28254	4.36643	J-O
WBGene00013222	dmsr-6	0.67859	1.00032	1.54603	1.06583	J-O
WBGene00013778	clec-194	0.194648	0.434249	0.930288	0.672939	J-O
WBGene00013836	fbxa-29	1.83131	3.77182	4.18423	2.8942	J-O
WBGene00013901	ugt-16	4.93593	11.3551	16.7578	6.61969	J-O
WBGene00014000	ZK550.6	47.0663	80.5401	96.8298	43.4863	J-O
WBGene00014200	scrm-2	0.410512	0.933548	1.20511	0.770569	J-O
WBGene00014864	Y18D10A.22	0.688346	1.05174	1.45175	0.644039	J-O
WBGene00015081	B0244.6	1.77329	2.50178	4.33728	3.26768	J-O
WBGene00015100	B0280.2	0.453874	0.608097	1.02701	0.353728	J-O
WBGene00015295	acl-12	11.2081	26.9683	30.0497	18.821	J-O
WBGene00015362	fbxa-105	3.88831	5.69082	8.43445	5.40865	J-O
WBGene00015626	C09B9.1	0.34404	1.13501	1.32289	0.885795	J-O
WBGene00015739	ugt-7	4.75903	6.64614	9.76595	6.64625	J-O
WBGene00015828	math-14	5.12822	9.67301	14.8236	9.80227	J-O
WBGene00015859	C16D9.4	4.58485	5.99261	11.1829	7.07286	J-O
WBGene00015860	C16D9.5	2.33561	2.47515	4.78923	1.72821	J-O
WBGene00015950	C18A11.4	3.0582	6.86924	7.43775	4.58795	J-O
WBGene00016324	C32E8.6	0.40146	0.370955	0.87134	0.380645	J-O
WBGene00016667	C45E5.4	13.6331	11.015	6.74895	14.131	J-O
WBGene00016786	cyp-35A4	1.4348	0.528376	0.229728	0.0283907	J-O
WBGene00017032	D1044.7	2.03457	1.47684	0.903657	1.1998	J-O
WBGene00017151	EGAP9.3	1.96299	2.85442	5.42833	1.71739	J-O
WBGene00017473	F14H12.6	5.2056	8.94422	13.6117	9.18524	J-O
WBGene00017504	F16B4.2	2.73264	3.50822	5.70437	3.99901	J-O
WBGene00017512	nhr-179	1.54381	1.95051	3.14665	1.51426	J-O
WBGene00017660	F21C10.11	656.261	1470.45	1933.05	1639.57	J-O
WBGene00017680	F21F8.6	1.46885	1.74502	3.47237	1.7623	J-O
WBGene00017806	F26A1.8	0.683379	1.28999	1.95028	1.27316	J-O
WBGene00017836	F26F12.5	1.92388	3.1033	4.49313	2.46067	J-O
WBGene00018195	btb-16	3.94363	6.31965	8.80648	4.2566	J-O
WBGene00018268	F41C3.2	7.5325	4.68948	3.36397	6.90629	J-O
WBGene00018343	F42A10.7	63.1412	99.412	131.73	55.8673	J-O
WBGene00018448	F45D11.1	0.715255	0.165836	0.118448	0.0743429	J-O
WBGene00018713	F52G3.5	0.650291	0.350175	0.317082	0.439858	J-O
WBGene00018873	F55C12.6	1.15514	2.24509	2.81262	1.76289	J-O
WBGene00018906	egas-4	0.303779	0.578573	0.632654	0.355228	J-O
WBGene00019115	nhr-195	1.70349	2.29455	4.43246	3.11212	J-O
WBGene00019166	tat-2	2.96486	3.68782	6.17049	2.92091	J-O
WBGene00019208	lips-14	3.85926	1.91865	1.83759	0.157251	J-O
WBGene00019266	H35N09.2	7.51402	5.04927	3.74257	5.2718	J-O
WBGene00019329	ceeh-1	15.1484	25.4072	37.216	15.661	J-O
WBGene00019388	K04F1.9	10.6111	22.3492	25.4732	17.3725	J-O
WBGene00019579	oac-57	27.1468	44.1503	70.2831	54.0161	J-O
WBGene00020015	nhr-210	2.10502	2.99703	4.39545	2.6581	J-O
WBGene00020080	math-37	1.41023	2.06202	3.12692	1.15852	J-O
WBGene00020200	T04A6.1	61.1001	91.4434	123.215	77.1244	J-O
WBGene00020329	bath-26	0.605158	1.02263	1.3697	0.927511	J-O
WBGene00020361	fbxc-19	0.502713	0.693009	1.0521	0.526463	J-O
WBGene00020458	fbxa-70	1.50692	1.86432	3.26901	1.97666	J-O
WBGene00020522	T15B7.10	0.444171	0.792152	1.54133	0.455194	J-O
WBGene00020574	T19D7.6	4.98318	9.98812	12.4347	5.45335	J-O
WBGene00020611	T20D4.5	0.907534	0.582249	0.325278	0.559926	J-O
WBGene00020703	T22F7.4	2.79735	4.28052	6.61186	3.36579	J-O
WBGene00021019	W04B5.2	2.44082	4.02909	6.07939	4.14562	J-O
WBGene00021186	Y9D1A.1	9.15066	5.68428	4.53315	6.6531	J-O
WBGene00021274	Y23H5B.3	1.27687	2.87714	3.62209	2.44144	J-O
WBGene00021503	Y40D12A.2	36.9273	65.6032	74.6295	39.4822	J-O
WBGene00021874	clec-81	3.48063	8.81625	10.1961	4.43061	J-O
WBGene00022204	Y73B3A.2	0.71684	0.497716	0.338562	0.341727	J-O
WBGene00022258	Y73C8B.1	2.72689	5.14608	9.10139	5.19303	J-O
WBGene00022260	Y73C8B.3	19.4681	35.5041	46.4834	20.4269	J-O
WBGene00022326	fbxa-14	3.74558	6.60911	9.61666	6.42157	J-O
WBGene00022411	Y102A11A.1	1.87966	2.51311	4.67005	3.2647	J-O
WBGene00022575	ZC239.17	0.327199	1.05506	1.69879	0.401956	J-O
WBGene00022657	ZK105.6	0.435406	0.569966	1.10459	0.723153	J-O
WBGene00022868	ZK1240.3	10.8987	17.5408	24.4229	15.8141	J-O
WBGene00023414	R01H2.7	4.20595	6.70201	8.7621	6.46969	J-O
WBGene00023458	M02E1.3	5.32943	8.66866	11.8626	9.06494	J-O
WBGene00023486	K08B4.7	6.54542	11.3574	14.9527	7.63572	J-O
WBGene00044332	clec-36	0.654183	0.732079	1.44672	0.415669	J-O
WBGene00044707	F22G12.7	0.394889	0.567368	0.932823	0.313618	J-O
WBGene00044990	T25B9.11	3.23846	6.04546	7.28426	3.30954	J-O
WBGene00045052	K12C11.6	9.28614	20.7703	20.4148	13.6217	J-O
WBGene00045146	Y41E3.22	11.9637	14.6196	27.5969	10.2267	J-O
WBGene00045273	C08A9.11	12.0007	20.296	26.6776	13.1975	J-O
WBGene00045293	fbxa-175	1.40333	2.26212	3.45607	2.20746	J-O
WBGene00045400	C54D10.13	4.75214	7.14811	10.1438	9.34764	J-O
WBGene00045404	C06C3.11	2.90695	4.62837	6.3949	3.55887	J-O
WBGene00045456	C10A4.9	2.14168	4.62482	4.73563	2.57579	J-O
WBGene00045458	F17B5.8	0.789547	1.09666	2.06084	1.75005	J-O
WBGene00045507	F10A3.17	25.1234	30.5562	50.9377	40.5459	J-O
WBGene00050927	B0250.12	1.55318	1.72698	3.1679	2.47741	J-O
WBGene00077563	peel-1	0.267182	0.957715	2.9278	0.844556	J-O
WBGene00077681	Y44A6D.7	0.772306	2.83273	19.496	0.99117	J-O
WBGene00077692	C08E8.10	11.9323	4.68698	5.82438	6.53597	J-O
WBGene00185118	K02E2.11	42.8802	78.4684	101.16	68.1359	J-O
WBGene00194747	H05C05.4	6.45242	8.38684	12.9753	7.71049	J-O
WBGene00194836	C25H3.18	61.2344	100.801	130.925	81.4173	J-O
WBGene00195060	linc-14	25.0363	55.2492	55.8681	58.1457	J-O
WBGene00195073	F02E11.7	1.27387	2.6195	4.34107	2.72358	J-O
WBGene00195226	ZC404.16	6.41357	2.83717	2.76045	4.63513	J-O
WBGene00219217	C08F8.15	1.21875	1.62287	2.5206	1.38681	J-O
WBGene00219279	T24D5.11	4.21769	2.63477	1.87738	2.37167	J-O
WBGene00219307	F56D6.17	19.5565	35.5266	53.7758	30.7262	J-O
WBGene00219571	linc-15	29.1302	39.5323	66.4029	43.6477	J-O
WBGene00219849	C36C9.10	830.097	1625.53	1745.4	1429.37	J-O
WBGene00235391	F38A5.22	8.86532	15.427	18.4313	15.299	J-O

## Sheet: AF1_3
Additional File 1, Supplemental Table 3. CPSR genes
WormBase ID	Gene	OP50 FPKM	K279a FPKM	JCMS FPKM	JV3 FPKM	Up/Down-regulation
WBGene00000191	arl-7	1.55635	1.11427	6.10678	6.49083	UP
WBGene00000783	cpr-3	5.59688	7.951	34.1739	29.201	UP
WBGene00000784	cpr-4	219.927	381.807	65.0346	59.1147	DOWN
WBGene00000785	cpr-5	231.598	354.241	115.503	59.5242	DOWN
WBGene00001158	ech-9	2.61244	6.70475	30.5038	15.9631	UP
WBGene00002021	hsp-17	53.4307	73.3157	157.084	169.06	UP
WBGene00002273	lec-10	134.415	119.435	287.541	342.151	UP
WBGene00002274	lec-11	23.9513	34.7916	74.8083	72.3429	UP
WBGene00003090	lys-1	487.638	745.076	2121.83	3090.09	UP
WBGene00003091	lys-2	189.929	404.724	1921.7	2673.42	UP
WBGene00003092	lys-3	2.01602	1.04428	6.26226	13.1276	UP
WBGene00003099	lys-10	1.62993	635.064	189.2	31.1843	**
WBGene00003473	mtl-1	49.938	14.7375	3.44503	2.7159	DOWN
WBGene00003640	nhr-50	2.43421	2.33929	6.03408	5.44104	UP
WBGene00003653	nhr-63	1.22571	1.56594	4.3285	5.199	UP
WBGene00003702	nhr-112	1.14615	0.713066	4.4658	5.8435	UP
WBGene00003828	nuc-1	139.913	146.252	61.0074	41.573	DOWN
WBGene00003844	odc-1	27.0274	26.1672	89.1807	136.945	UP
WBGene00004986	spp-1	267.997	289.467	101.39	65.2264	DOWN
WBGene00005141	srd-64	0.409032	0.594128	1.57484	1.5109	UP
WBGene00006464	bath-47	0.238361	0.380385	0.832104	1.2244	UP
WBGene00006533	tba-7	5.33563	5.57058	17.0339	23.1926	UP
WBGene00006627	tsp-1	3.20468	1.5772	16.119	14.6703	UP
WBGene00006628	tsp-2	1.20899	2.13618	13.3723	11.2354	UP
WBGene00006680	twk-28	1.49527	1.63668	3.90541	4.22393	UP
WBGene00006925	vit-1	2243.87	1520.75	580.18	318.11	DOWN
WBGene00007097	B0024.4	4.38845	4.17956	57.8939	190.144	UP
WBGene00007153	clec-41	73.123	81.1448	203.005	292.005	UP
WBGene00007366	C06B3.7	1.40499	0.717944	2.89673	2.81794	UP
WBGene00007440	C08E8.4	1.83052	2.50173	7.35748	12.6543	UP
WBGene00007460	C08F11.13	23.3667	28.7635	67.2195	61.4922	UP
WBGene00007506	C10C5.2	1.69995	2.68476	37.4345	42.3263	UP
WBGene00007833	oac-6	3.38567	2.26524	10.6178	7.08299	UP
WBGene00008105	C45B11.2	0.701652	0.517181	2.54337	2.04516	UP
WBGene00008199	C49C3.9	14.8728	18.86	42.3642	37.8247	UP
WBGene00008341	ttr-44	44.4287	35.48	16.7033	5.66369	DOWN
WBGene00008577	F08G2.5	3.73387	3.1639	183.005	848.822	UP
WBGene00008584	irg-4	13.6903	14.2069	30.4536	72.2723	UP
WBGene00008602	oac-14	2.30618	2.59227	9.17709	19.1031	UP
WBGene00008850	F15B9.6	0.245532	0.348189	1.02856	1.80748	UP
WBGene00008944	F19B2.5	49.2546	64.635	309.593	326.4	UP
WBGene00008988	F20G2.5	0.349924	1.00405	6.75294	15.5893	UP
WBGene00009397	clec-66	15.4751	23.365	186.419	105.088	UP
WBGene00009428	F35E12.4	1.43446	1.74898	10.6474	22.5233	UP
WBGene00009431	dct-17	2.3386	5.51644	55.0747	110.905	UP
WBGene00009433	F35E12.9	6.91282	5.72399	24.1645	35.0242	UP
WBGene00009487	clec-232	0.29931	0.266328	1.54955	3.58775	UP
WBGene00009488	oac-20	6.46749	4.7009	25.863	22.171	UP
WBGene00009830	cutl-18	5.52299	3.96239	1.61109	0.526828	DOWN
WBGene00009895	scl-2	29.1044	23.5288	11.2593	8.7807	DOWN
WBGene00009898	dod-23	264.476	362.806	920.882	1112.09	UP
WBGene00009957	F53B2.8	4.96726	5.09647	76.1601	65.1711	UP
WBGene00009971	F53C11.1	21.6725	34.0117	82.6976	82.2774	UP
WBGene00010125	dod-22	1.63143	0.598724	10.1051	14.255	UP
WBGene00010128	F55G11.8	4.93842	2.27189	17.0597	25.2573	UP
WBGene00010658	K08D8.4	7.66162	8.85926	30.0809	43.596	UP
WBGene00010659	K08D8.5	10.8424	10.0786	35.1732	37.6813	UP
WBGene00010706	cyp-14A2	3.51983	2.65983	1.08559	0.486345	DOWN
WBGene00010822	M01G12.9	2.293	2.35845	5.63043	9.66359	UP
WBGene00011190	swt-6	16.201	18.9692	77.6445	45.8292	UP
WBGene00011330	T01D3.6	27.0459	34.5726	286.783	288.084	UP
WBGene00011445	T04F8.7	3.21963	3.97753	9.62344	13.1868	UP
WBGene00011494	T05F1.9	0.644567	1.34425	4.44569	4.44978	UP
WBGene00011957	T23F11.6	5.15449	5.42402	12.2178	12.054	UP
WBGene00011979	T24B8.5	321.642	151.216	1510.62	1511.31	UP
WBGene00012572	Y37H2B.1	0.514553	0.582699	3.34643	2.14634	UP
WBGene00012583	clec-4	5.29878	9.21318	158.109	85.9924	UP
WBGene00012961	Y47H10A.5	5.32911	3.81934	22.3162	24.9115	UP
WBGene00013119	Y51H4A.25	5.72104	11.3711	44.1128	60.5	UP
WBGene00013559	Y75B8A.28	5.67635	7.36307	31.4313	21.0708	UP
WBGene00013763	Y113G7B.14	3.93381	4.48562	9.54544	10.37	UP
WBGene00013837	fbxa-30	0.111277	0.191674	1.36102	2.31812	UP
WBGene00013845	fbxa-37	3.33664	3.58236	8.945	9.36523	UP
WBGene00013900	ugt-18	0.265508	0.318033	2.19413	2.26494	UP
WBGene00015216	valv-1	15.7366	19.3543	57.876	97.9986	UP
WBGene00015400	cyp-35A2	76.9086	29.9384	7.93627	1.09116	DOWN
WBGene00015598	fbxa-163	0.327772	0.328149	16.2538	55.2391	UP
WBGene00015932	C17H12.6	0.813918	1.0907	6.86084	21.8827	UP
WBGene00015933	C17H12.8	65.1294	68.1329	483.685	924.352	UP
WBGene00016425	C34H4.2	8.93593	9.4388	28.8277	34.7793	UP
WBGene00016785	C49G7.7	0.23099	0.390038	1.07639	0.95405	UP
WBGene00016788	C49G7.10	13.8703	11.5784	36.1622	54.7677	UP
WBGene00017093	E02C12.8	4.3992	7.14501	20.7496	21.2177	UP
WBGene00017270	numr-1	0.828582	0.820969	5.57864	54.2264	UP
WBGene00017467	F14F9.4	1.92136	0.848365	4.42354	4.99968	UP
WBGene00017764	F25A2.1	0.485303	1.27285	7.15314	10.4242	UP
WBGene00018646	mul-1	1.3622	0.416223	6.85615	14.0403	UP
WBGene00018707	oac-31	0.729164	1.70584	6.26602	10.4771	UP
WBGene00018724	F53A9.1	11.0649	11.7254	43.6715	78.6642	UP
WBGene00018725	kreg-1	1.19636	1.55507	11.8244	82.5678	UP
WBGene00018729	F53A9.6	9.16239	11.483	29.6609	42.5125	UP
WBGene00018731	F53A9.8	16.7897	22.4877	48.7739	185.107	UP
WBGene00018971	clec-67	2.07202	2.45267	20.2167	44.5668	UP
WBGene00019473	cyp-35A5	4.2973	0.866014	0.424496	0.129781	DOWN
WBGene00019564	K09D9.1	2.86689	2.4168	6.1396	7.30008	UP
WBGene00019654	K11G9.3	2.63742	2.72879	1.24768	0.317984	DOWN
WBGene00019659	K11H12.3	0.801891	0.906708	5.23774	6.12694	UP
WBGene00019660	K11H12.4	7.30967	4.36267	25.0463	43.916	UP
WBGene00019738	clec-265	16.0142	24.0699	101.483	80.9335	UP
WBGene00019744	M02H5.8	73.965	69.7063	378.945	721	UP
WBGene00019931	R07C12.1	0.470967	0.487836	3.58515	7.50708	UP
WBGene00020182	ugt-53	20.7396	10.4983	3.64611	0.816075	DOWN
WBGene00020453	fbxa-55	17.2425	30.873	115.076	89.445	UP
WBGene00020455	fbxa-59	10.3107	14.7747	38.1773	39.5691	UP
WBGene00020456	fbxa-60	20.1731	30.9802	64.8495	67.843	UP
WBGene00020579	T19D12.4	16.8236	14.9726	87.9864	193.774	UP
WBGene00020591	nhr-220	0.666167	0.816364	2.19336	2.12504	UP
WBGene00020760	T24C4.4	9.52621	21.2415	242.137	287.94	UP
WBGene00020774	T24E12.5	0.330228	0.544785	1.19991	2.32213	UP
WBGene00020938	clec-218	49.5169	35.7606	13.7723	1.88109	DOWN
WBGene00021050	W05H9.3	131.324	134.656	410.624	1035.44	UP
WBGene00021178	Y9C9A.8	1.02164	1.06469	4.61164	4.42525	UP
WBGene00021253	Y22D7AL.15	26.508	28.4977	63.3455	78.0909	UP
WBGene00021262	fbxa-74	7.06783	10.1476	30.348	25.8965	UP
WBGene00021435	Y39A3A.4	0.643566	0.398026	1.3526	2.04515	UP
WBGene00021464	ugt-31	4.05857	2.3834	9.84037	8.82421	UP
WBGene00021518	hpo-6	15.2389	15.7946	39.8194	85.351	UP
WBGene00021581	clec-70	0.292776	2.31266	4.91329	4.80327	UP
WBGene00021590	Y46D2A.2	9.49395	10.2347	22.2118	40.2258	UP
WBGene00021872	clec-85	46.2032	73.833	183.317	173.429	UP
WBGene00021879	clec-83	79.412	95.2722	191.514	222.071	UP
WBGene00021892	Y54G2A.28	1.36683	1.39111	4.7766	3.57003	UP
WBGene00021977	Y58A7A.3	4.88017	3.47196	14.1963	23.6414	UP
WBGene00021978	Y58A7A.4	0.135581	0.0707285	0.793912	1.27366	UP
WBGene00021979	Y58A7A.5	5.24579	4.03678	32.0516	73.7338	UP
WBGene00022096	Y69A2AR.25	1.16152	1.03967	3.10604	5.10528	UP
WBGene00022330	fbxa-80	2.32874	2.70071	8.18175	8.29672	UP
WBGene00022338	Y82E9BR.5	11.206	12.7409	27.6599	34.6618	UP
WBGene00022375	Y94H6A.2	0.281717	0.738434	3.75649	2.21677	UP
WBGene00022382	Y94H6A.10	56.3452	72.6892	156.716	238.932	UP
WBGene00022484	fbxa-77	2.88803	4.62818	15.2286	14.2365	UP
WBGene00022644	dod-19	73.8784	105.071	299.301	325.164	UP
WBGene00022645	ZK6.11	218.406	364.344	964.031	1184.76	UP
WBGene00022848	ZK1055.7	15.4285	16.5301	39.563	86.8231	UP
WBGene00023423	F43C1.7	0.410489	0.343405	4.83451	3.35116	UP
WBGene00044280	W02A2.9	84.8813	76.9245	390.817	454.074	UP
WBGene00044289	Y37F4.8	1.0015	0.970959	2.61586	2.44992	UP
WBGene00044402	Y82E9BL.18	1.92875	2.46305	9.49926	13.2344	UP
WBGene00044457	C18H7.11	2.25988	2.31749	7.01094	8.07115	UP
WBGene00045411	C25F9.11	2.35213	1.4057	15.336	79.6861	UP
WBGene00045457	F33H12.7	2.10228	1.68775	19.7133	53.407	UP
WBGene00077593	C49G7.12	2.52698	3.26506	11.2047	16.477	UP
WBGene00194926	K08D8.12	2.43213	4.03886	18.3294	14.3223	UP
WBGene00206354	F27E5.9	3.46949	5.35751	15.2185	19.5334	UP
WBGene00219770	linc-40	1.07061	0.898704	4.0584	4.93028	UP

## Sheet: AF1_4
Additional File 1, Supplemental Table 4. JSR genes
WormBase ID	Gene	OP50 FPKM	K279a FPKM	JCMS FPKM	JV3 FPKM	Up/Down-regulation
WBGene00003700	nhr-110	4.68244	5.68635	13.591	6.70192	UP
WBGene00008493	F01D5.2	10.258	14.1477	29.3349	12.2439	UP
WBGene00010961	nduo-2	21.7049	42.8005	87.7615	23.3351	UP
WBGene00011321	fil-1	0.442981	0.754824	2.65028	0.647295	UP
WBGene00011799	T16G1.5	0.941729	1.16526	3.12246	1.2466	UP
WBGene00011894	ttr-23	2.89904	2.15097	8.37312	3.48086	UP
WBGene00012191	W02A2.8	10.2243	27.3346	2.44127	20.9841	DOWN
WBGene00012680	Y39B6A.21	3.61836	4.64847	13.7724	5.83031	UP
WBGene00016224	fbxa-57	3.98145	6.7164	15.7234	7.82084	UP
WBGene00018708	oac-32	1.4487	1.76775	5.70186	2.73185	UP
WBGene00022494	fbxa-91	0.506946	0.481493	2.59257	1.19598	UP
WBGene00022680	ZK180.6	0.838052	0.761232	0.324474	0.684206	DOWN
WBGene00044712	F22G12.8	1.65552	2.23218	5.36766	2.32988	UP
WBGene00219207	C01F6.14	15.243	15.3911	32.3386	15.5013	UP

## Sheet: AF1_5
Additional File 1, Supplemental Table 5. VSR genes
WormBase ID	Gene	OP50 FPKM	K279a FPKM	JCMS FPKM	JV3 FPKM	Up/Down-regulation
WBGene00000139	amx-3	9.43968	11.7557	7.77718	2.73984	DOWN
WBGene00000283	cah-5	31.2978	29.1688	20.3635	8.72161	DOWN
WBGene00000298	cat-4	91.051	135.591	86.0431	37.7251	DOWN
WBGene00000966	dhs-2	9.21444	16.5118	14.4207	2.5126	DOWN
WBGene00000967	dhs-3	113.227	176.387	169.112	54.3573	DOWN
WBGene00000971	dhs-7	9.21799	15.2466	9.88075	2.10857	DOWN
WBGene00000977	dhs-14	19.6993	23.0518	21.4973	9.02202	DOWN
WBGene00000988	dhs-25	143.739	110.072	83.1534	22.6264	DOWN
WBGene00001248	elp-1	3.95923	3.6763	3.55715	1.6583	DOWN
WBGene00001465	flr-1	4.70225	5.71547	4.50365	1.96658	DOWN
WBGene00001500	ftn-1	4.77492	3.52262	5.33294	0.427364	DOWN
WBGene00001644	gly-19	6.99303	8.47016	7.42246	3.12077	DOWN
WBGene00001703	grd-14	16.2693	13.1706	14.7677	6.52675	DOWN
WBGene00001752	gst-4	75.4973	84.039	76.8897	35.3755	DOWN
WBGene00001858	hil-7	6.15094	5.9233	4.84095	13.7054	UP
WBGene00001859	hil-8	0.863893	0.66133	0.765833	0.272557	DOWN
WBGene00001899	his-25	0.960671	0.906673	1.23048	2.91473	UP
WBGene00002090	ins-7	16.6584	23.4713	29.8782	67.6229	UP
WBGene00002235	kqt-3	2.61191	3.21517	2.60271	1.23695	DOWN
WBGene00003572	ncx-7	15.9518	18.7574	16.1372	4.80267	DOWN
WBGene00003585	ndx-8	5.994	7.99162	5.80003	2.30292	DOWN
WBGene00003845	odd-1	4.14509	4.97346	3.46039	1.68451	DOWN
WBGene00003956	pcp-1	46.2083	47.921	37.3611	14.8306	DOWN
WBGene00003996	pgp-2	22.9881	25.1405	19.6401	9.09064	DOWN
WBGene00004020	pho-1	64.3388	114.105	78.5865	25.4879	DOWN
WBGene00004062	pmp-5	98.6497	117.815	64.9093	24.7263	DOWN
WBGene00004104	pqn-13	0.438009	0.335686	0.338537	1.00045	UP
WBGene00004155	pqn-73	0.226309	0.316816	0.358784	1.12521	UP
WBGene00004238	ptr-24	38.2656	58.0174	56.0358	18.9938	DOWN
WBGene00006404	tag-10	29.651	34.2872	30.2611	9.74425	DOWN
WBGene00006621	try-3	3.39925	4.64175	4.1091	1.41352	DOWN
WBGene00006650	tts-1	118.056	114.785	133.342	274.879	UP
WBGene00006651	tts-2	3.88727	4.86963	3.29343	12.9114	UP
WBGene00007072	ugt-1	5.56519	7.80004	4.5715	1.97904	DOWN
WBGene00007422	ugt-17	35.4574	48.7497	26.0076	11.3933	DOWN
WBGene00007508	C10C5.4	18.683	23.937	13.894	6.6631	DOWN
WBGene00007533	cbl-1	55.7828	54.8955	48.9758	17.0314	DOWN
WBGene00007605	hrg-7	185.213	595.964	308.535	67.1218	DOWN
WBGene00007691	C23H4.2	0.833057	0.729439	1.37905	0.242031	DOWN
WBGene00007692	C23H4.3	7.87888	9.65293	7.13499	3.41955	DOWN
WBGene00007693	C23H4.4	2.41119	1.64514	1.63575	0.443318	DOWN
WBGene00007695	C23H4.7	2.67793	2.81384	1.84574	0.908827	DOWN
WBGene00007724	C25F9.4	3.39901	4.76367	4.73712	1.53614	DOWN
WBGene00007725	C25F9.5	3.77298	4.0553	2.51224	0.802429	DOWN
WBGene00007775	acd-3	2.64943	3.78459	3.27652	0.784893	DOWN
WBGene00007810	C29F7.1	4.26627	5.75291	6.04047	2.05022	DOWN
WBGene00007811	C29F7.2	16.5308	13.6048	12.8137	5.35854	DOWN
WBGene00007885	ugt-21	5.00073	6.83764	4.83486	1.63423	DOWN
WBGene00007947	C35A5.3	54.2539	48.808	58.7803	14.6513	DOWN
WBGene00007959	C35C5.10	44.2985	53.373	50.3831	20.9889	DOWN
WBGene00007963	cyp-25A1	26.1719	44.9106	34.026	6.40109	DOWN
WBGene00008123	ent-4	16.4503	16.4248	18.0805	7.85373	DOWN
WBGene00008336	C55A6.7	8.98211	12.4741	11.7102	3.97944	DOWN
WBGene00008342	frpr-5	3.10044	4.23777	2.65442	1.32456	DOWN
WBGene00008375	D1054.8	35.9206	31.1721	23.999	10.5315	DOWN
WBGene00008451	E01G6.3	3.43192	2.91868	2.04916	0.488351	DOWN
WBGene00008542	scav-6	10.7883	15.4866	15.4266	3.91478	DOWN
WBGene00008560	pho-13	24.0076	32.7018	19.6152	8.02041	DOWN
WBGene00008565	acox-1.2	11.4577	12.6285	10.4473	4.82899	DOWN
WBGene00008567	acox-1.4	10.488	16.6142	14.8585	3.18511	DOWN
WBGene00008583	ugt-65	7.12987	5.59779	6.04632	2.38239	DOWN
WBGene00008594	clec-57	9.52831	9.67466	9.43993	3.81996	DOWN
WBGene00008596	clec-54	20.0821	26.4151	15.851	6.67189	DOWN
WBGene00008607	F09B12.3	41.2039	35.9949	21.1584	7.95476	DOWN
WBGene00008654	pfas-1	17.1982	15.0716	12.7675	5.91348	DOWN
WBGene00008730	F13B12.2	4.26635	4.0366	4.37698	1.23307	DOWN
WBGene00008731	F13B12.3	2.60808	3.97497	2.00514	0.802454	DOWN
WBGene00008741	ctsa-1.2	57.4921	52.651	53.938	20.055	DOWN
WBGene00008793	F14D7.6	9.98547	15.9256	9.09561	3.67179	DOWN
WBGene00008936	papl-1	85.0197	94.9723	70.7692	18.8621	DOWN
WBGene00008954	F19C6.5	5.27447	5.8945	4.11905	1.28542	DOWN
WBGene00009146	F26C11.1	3.43165	3.62938	2.94864	1.13304	DOWN
WBGene00009295	fbxa-180	3.3744	3.76842	2.83089	0.627607	DOWN
WBGene00009430	F35E12.6	50.4702	51.328	95.0219	199.437	UP
WBGene00009495	hrg-6	12.0818	17.7989	12.4884	4.30386	DOWN
WBGene00009518	clec-166	7.00746	6.66971	4.88285	1.84399	DOWN
WBGene00009649	F43C1.5	6.521	7.88076	6.77887	2.83711	DOWN
WBGene00009653	F43D9.1	0.906872	0.896617	0.843344	1.92286	UP
WBGene00009686	ent-7	35.0827	51.3277	40.6154	16.327	DOWN
WBGene00009778	F46C5.1	1.2056	0.893392	1.87201	8.6475	UP
WBGene00009964	fip-6	6.0626	5.72708	6.13753	2.44192	DOWN
WBGene00010083	xdh-1	8.12757	10.2833	7.60775	3.52124	DOWN
WBGene00010188	F57B1.5	19.0366	25.5712	22.1564	9.02669	DOWN
WBGene00010215	nhr-193	2.34335	2.34756	2.16389	0.529183	DOWN
WBGene00010238	F58B4.5	21.2781	28.8555	22.987	5.08186	DOWN
WBGene00010274	F58G6.3	72.926	80.0173	94.2596	27.4328	DOWN
WBGene00010277	F58G6.7	62.4695	72.5755	79.7439	20.1258	DOWN
WBGene00010341	glo-3	5.62204	7.89801	5.95484	2.78474	DOWN
WBGene00010573	K04H4.2	0.555284	0.422354	0.397844	1.35883	UP
WBGene00010790	sodh-1	34.114	45.9534	43.4853	109.314	UP
WBGene00010904	ugt-62	70.554	82.4318	69.4849	19.2078	DOWN
WBGene00011006	ugt-47	52.9155	60.9712	41.737	17.5605	DOWN
WBGene00011166	chil-22	4.26534	4.67708	3.77165	0.482244	DOWN
WBGene00011167	chil-23	1.62743	1.90329	1.2719	0.508415	DOWN
WBGene00011180	R09H10.2	1.63615	2.35795	1.64898	0.731396	DOWN
WBGene00011340	ugt-30	4.93154	3.64825	2.59566	1.22047	DOWN
WBGene00011397	T03E6.8	2.22536	3.01083	2.28873	0.548728	DOWN
WBGene00011407	ppat-1	19.5892	21.7204	19.8605	8.00638	DOWN
WBGene00011486	T05E12.3	7.25374	12.8551	9.08109	2.87768	DOWN
WBGene00011524	plpr-1	0.391473	0.193389	0.357375	0.885677	UP
WBGene00011554	T07A5.1	4.8435	3.18748	4.40425	1.52853	DOWN
WBGene00011670	fbxa-84	2.72982	3.83382	2.86509	0.580069	DOWN
WBGene00011676	cyp-13A2	6.95949	3.97676	4.50767	1.92038	DOWN
WBGene00011798	T16G1.4	1.3011	2.22098	2.20285	0.124852	DOWN
WBGene00011800	T16G1.6	5.89633	8.72738	8.36664	0.814755	DOWN
WBGene00011803	T16G12.1	18.7682	22.9095	20.2721	5.46298	DOWN
WBGene00011852	clec-26	2.59125	2.67888	2.07924	0.926411	DOWN
WBGene00011893	T21C9.6	9.04886	10.9906	8.43833	3.86157	DOWN
WBGene00011984	T24C2.5	5.24682	6.00188	3.37282	1.10149	DOWN
WBGene00012032	T26C5.2	0.444045	0.503353	0.471881	1.05946	UP
WBGene00012101	zip-10	10.8762	10.0761	30.1246	111.376	UP
WBGene00012217	W02H3.1	52.9357	69.9394	44.1577	16.2576	DOWN
WBGene00012259	sulp-7	7.67445	7.31384	7.86343	3.45529	DOWN
WBGene00012280	W05E10.1	6.09428	5.92726	6.72453	2.14343	DOWN
WBGene00012404	Y6G8.2	0.902632	1.26334	0.937915	0.231248	DOWN
WBGene00012491	Y20C6A.1	0.719744	0.968289	0.970314	0.307852	DOWN
WBGene00012531	Y32F6B.1	13.1971	17.4224	11.7909	3.98951	DOWN
WBGene00012608	hphd-1	421.317	383.372	213.342	100.929	DOWN
WBGene00012699	Y39B6A.41	2.57142	2.78355	3.27414	1.16776	DOWN
WBGene00012747	Y40H7A.10	131.338	136.399	91.5499	41.2492	DOWN
WBGene00013762	Y113G7B.12	3.81827	4.21214	2.93182	1.07287	DOWN
WBGene00013874	ZC376.2	24.7861	22.106	19.8738	8.76098	DOWN
WBGene00013875	ZC376.3	6.32164	6.01856	4.82956	1.38696	DOWN
WBGene00013883	npr-13	10.2109	5.25379	4.96769	1.27157	DOWN
WBGene00013904	ugt-6	7.06026	12.9782	9.21003	2.15036	DOWN
WBGene00013906	ugt-5	9.09317	8.35954	6.37424	1.79589	DOWN
WBGene00013947	ZK228.4	35.07	37.5971	53.0582	16.6815	DOWN
WBGene00013976	hizr-1	5.09345	6.33137	5.66746	2.31038	DOWN
WBGene00014057	ZK673.1	24.8314	26.6204	17.322	7.94843	DOWN
WBGene00014821	R10E8.7	3.63537	3.9195	3.31968	1.06919	DOWN
WBGene00015279	C01B10.4	4.41021	5.09848	4.04873	1.41064	DOWN
WBGene00015284	C01B10.10	7.30493	9.33295	7.19227	3.38821	DOWN
WBGene00015333	slc-17.3	3.35546	4.75585	4.79667	1.17695	DOWN
WBGene00015369	ugt-51	5.90843	7.32648	6.05176	1.24516	DOWN
WBGene00015370	C03A7.12	3.98437	4.28687	4.83482	1.44328	DOWN
WBGene00015449	ugt-63	70.2088	42.7495	37.9369	17.9922	DOWN
WBGene00015608	math-3	10.1383	12.8724	11.0796	4.61616	DOWN
WBGene00015756	C14C6.2	19.2426	19.6385	16.4081	7.31411	DOWN
WBGene00016017	C23G10.11	2.06539	2.04391	3.53941	21.3755	UP
WBGene00016027	C23H5.8	185.37	220.988	203.655	69.1575	DOWN
WBGene00016052	dod-3	3.80397	3.31286	3.47055	0.551434	DOWN
WBGene00016080	C24H12.11	1.64321	1.5907	1.82071	0.749409	DOWN
WBGene00016174	C27H5.4	11.9575	12.9854	9.35793	4.00479	DOWN
WBGene00016544	math-18	5.48216	7.06196	6.44943	2.02792	DOWN
WBGene00016595	C42D4.2	7.86563	5.39672	4.16637	1.24981	DOWN
WBGene00016659	C45B2.2	6.71088	6.10905	4.358	1.84274	DOWN
WBGene00016705	C46C11.2	12.6466	17.8232	12.1651	4.5577	DOWN
WBGene00016714	C46F2.1	8.32971	7.20938	5.87188	2.60002	DOWN
WBGene00016758	C49A9.4	7.10471	9.51095	7.03856	3.40988	DOWN
WBGene00016797	C50A2.3	8.05172	8.7218	6.89821	2.74097	DOWN
WBGene00016845	C50F7.5	1.05898	0.189852	0.658682	9.86375	UP
WBGene00016860	cyp-33C9	6.23621	7.49653	7.27949	2.81065	DOWN
WBGene00016874	C52B11.5	25.7329	26.4734	22.2747	9.61304	DOWN
WBGene00016890	lst-5	6.77927	7.7328	7.69598	2.99691	DOWN
WBGene00016943	acdh-1	1579.42	1599.66	1221.33	556.612	DOWN
WBGene00017012	acs-22	44.1925	66.0911	49.5343	19.1097	DOWN
WBGene00017257	F08F1.3	16.5457	19.774	16.0896	7.74801	DOWN
WBGene00017364	clec-7	4.87672	7.71883	5.70492	0.797126	DOWN
WBGene00017418	F13B6.3	5.63615	6.01591	4.63676	1.7095	DOWN
WBGene00017427	acp-5	8.93533	8.86403	6.76404	2.8936	DOWN
WBGene00017485	F15E6.4	231.162	201.105	152.996	59.2253	DOWN
WBGene00017535	atf-8	0.955705	1.20596	1.06394	2.50135	UP
WBGene00017625	cgt-2	5.62681	6.94771	6.04992	2.58873	DOWN
WBGene00017730	F22H10.6	26.828	27.1171	22.655	10.0078	DOWN
WBGene00017881	asp-13	208.987	247.053	144.107	32.7567	DOWN
WBGene00018100	math-26	7.69669	10.9683	8.39809	3.72343	DOWN
WBGene00018138	folt-2	401.392	316.984	322.333	78.0509	DOWN
WBGene00018174	F38B6.4	11.8346	10.621	9.24424	3.86172	DOWN
WBGene00018200	btb-17	3.23801	4.20593	2.91529	0.48961	DOWN
WBGene00018280	F41C6.7	3.71142	4.38716	2.70271	0.744122	DOWN
WBGene00018334	cyp-33E2	5.56168	5.35988	4.90142	1.94167	DOWN
WBGene00018384	F43C11.7	7.7006	12.1584	7.62248	3.08139	DOWN
WBGene00018885	drd-5	21.1747	22.6712	13.8128	5.21471	DOWN
WBGene00019154	glf-1	0.512762	1.11211	0.869005	2.37511	UP
WBGene00019164	H06H21.8	44.9881	53.0704	46.9839	19.7961	DOWN
WBGene00019183	npr-30	0.953516	1.25529	0.738391	0.279599	DOWN
WBGene00019225	bgal-2	14.3142	18.2113	14.9828	6.27474	DOWN
WBGene00019515	ugt-19	6.91922	8.03525	8.89591	3.11616	DOWN
WBGene00019547	K09C4.1	8.05953	8.59026	9.59529	3.61863	DOWN
WBGene00019587	K09F6.4	1.71283	1.71775	1.22789	0.5039	DOWN
WBGene00019653	K11G9.2	4.86521	5.57475	3.53446	1.32613	DOWN
WBGene00019803	PDB1.1	28.8178	28.2989	25.6149	11.9647	DOWN
WBGene00019830	hrg-1	40.9058	86.3965	45.0085	17.0085	DOWN
WBGene00019846	gpx-7	15.6318	24.1338	21.0351	4.85888	DOWN
WBGene00019869	cnnm-2	7.09961	8.39908	6.07422	2.17349	DOWN
WBGene00019963	R08E5.3	4.18405	3.97019	3.55657	1.68626	DOWN
WBGene00020075	math-35	7.90037	9.83182	6.82635	3.04959	DOWN
WBGene00020194	T03G6.1	0.524798	0.884917	0.691603	3.14666	UP
WBGene00020256	T05C3.6	18.3495	17.2243	11.7292	5.82309	DOWN
WBGene00020258	T05E7.1	15.5255	15.0251	12.7858	2.98483	DOWN
WBGene00020359	math-40	5.66536	7.67118	6.12402	1.89091	DOWN
WBGene00020369	T08H10.1	138.078	141.92	108.225	53.1616	DOWN
WBGene00020587	ugt-9	9.46423	5.23591	5.06607	2.52355	DOWN
WBGene00020813	T25G12.6	2.99893	2.74096	1.74714	0.609023	DOWN
WBGene00020940	W02D7.4	32.4672	46.2771	25.7253	8.17891	DOWN
WBGene00020992	W03F8.2	2.9652	2.31943	1.54558	0.240718	DOWN
WBGene00021070	cpr-8	13.152	25.0883	18.1185	5.8583	DOWN
WBGene00021118	clec-125	0.107721	0.0944957	0.130984	1.14839	UP
WBGene00021160	gba-4	57.4378	97.6751	75.2128	19.4917	DOWN
WBGene00021520	Y41D4B.18	1.80593	1.65429	5.78754	14.8405	UP
WBGene00021772	math-45	1.50704	3.62908	2.06752	0.741496	DOWN
WBGene00021852	Y54F10AM.8	35.0396	35.0688	29.9795	12.4122	DOWN
WBGene00022142	Y71G12B.2	0.372003	0.699231	0.617779	1.74333	UP
WBGene00022325	fbxa-5	1.52853	1.73435	1.77788	0.391106	DOWN
WBGene00022337	pals-16	2.00043	2.69719	2.8468	0.905968	DOWN
WBGene00022441	Y110A2AL.4	3.18012	3.69335	3.17125	7.6242	UP
WBGene00022490	Y119D3B.13	24.3952	21.0008	16.5056	5.44058	DOWN
WBGene00022546	ZC196.2	1.88134	1.33232	2.02807	0.503745	DOWN
WBGene00022610	ltah-1.2	49.404	48.7578	41.2503	20.0771	DOWN
WBGene00022771	ZK616.1	2.7334	2.37394	2.43031	1.06703	DOWN
WBGene00022859	ZK1193.3	5.56614	4.98297	2.95419	1.26682	DOWN
WBGene00022860	ZK1193.4	5.6054	8.02287	4.15811	0.866728	DOWN
WBGene00023492	T24D3.2	55.0684	69.5345	58.9804	27.2297	DOWN
WBGene00043980	F11D5.7	3.8164	3.47289	3.24545	1.38852	DOWN
WBGene00044107	F58G6.9	43.0744	52.3064	50.8599	10.2983	DOWN
WBGene00044455	F23F12.13	4.86203	6.80814	4.73815	1.26617	DOWN
WBGene00044481	ZK185.5	18.6042	16.642	10.8072	2.88351	DOWN
WBGene00044623	bus-8	0.50762	0.811856	0.695097	1.73926	UP
WBGene00044898	let-383	25.0298	33.081	24.4752	11.0888	DOWN
WBGene00044922	Y43C5A.7	8.03921	3.60919	5.89375	1.78394	DOWN
WBGene00050904	Y70C5A.3	2.47602	4.63359	2.90365	0.986124	DOWN
WBGene00077757	E02H4.7	23.403	31.2872	17.764	3.82992	DOWN
WBGene00194821	dmsr-16	1.13007	1.50292	1.26743	0.38642	DOWN
WBGene00206386	K10C2.12	17.2122	16.9141	15.374	7.47135	DOWN
WBGene00249808	Y48G8AL.20	4.50586	4.3998	4.00604	1.99372	DOWN
