# Supplementary material for: Identification and characterization of differentially expressed genes in Caenorhabditis elegans in response to pathogenic and nonpathogenic Stenotrophomonas maltophilia
Source: BMC Microbiol. 2020 Jun 19;20:170. doi: 10.1186/s12866-020-01771-1 (PMC7304212; doi:10.1186/s12866-020-01771-1)
Supplement: Supplementary file 2 — Additional file 2. GO analysis of upregulated CPSR and downregulated VSR genes. Gene ontology (GO) enrichment analysis was performed on the upregulated CPSR genes or the downregulated VSR genes using DAVID Bioinformatics Resources 6.8. GO analysis identifies terms relating to the biological process, molecular function, or cellular component that are significantly enriched among a list of genes. Indented terms indicate child terms, or subcategories, of the term listed above, with the parent term left-aligned. Note that the degree of indention of each term does not reflect absolute GO term level within each category. Count is the number of genes corresponding to each GO term. Percent is the count / total considered in analysis. FDR is the false discovery rate-corrected EASE enrichment score to account for multiple testing. Only terms with FDR < 0.05 and the most descriptive term for each unique gene list are shown. [file 12866_2020_1771_MOESM2_ESM.xlsx]

## Sheet: Contents
Additional File 2, Supplemental Table 6	GO analysis of upregulated CPSR genes
	Gene ontology (GO) enrichment analysis was performed on the CPSR genes using DAVID Bioinformatics Resources 6.8. Of the 129 upregulated CPSR genes, 122 could be identified in DAVID and were considered for analysis. GO analysis identifies terms relating to the biological process, molecular function, or cellular component that are significantly enriched among a list of genes. Indented terms indicat…
Additional File 2, Supplemental Table 7	GO analysis of downregulated VSR genes
	Gene ontology (GO) enrichment analysis was performed on the CPSR genes using DAVID Bioinformatics Resources 6.8. Of the 200 downregulated VSR genes, 194 could be identified in DAVID and were considered for analysis. GO analysis identifies terms relating to the biological process, molecular function, or cellular component that are significantly enriched among a list of genes. Indented terms indica…

## Sheet: AF2_6
Additional File 2, Supplemental Table 6. GO analysis of upregulated CPSR genes
GO category	Term	Count	%	FDR
Biological process	response to stimulus	55	45.08	8.55e-13
	response to stress	51	41.8	4.53e-32
	defense response	49	40.16	2.95e-47
	innate immune response	48	39.34	1.41e-53
	defense response to bacterium	14	11.48	2.81e-10
	defense response to Gram- negative bacterium	13	10.66	1.21e-10
Molecular function	carbohydrate binding	11	9.02	7.72e-05
Cellular component	membrane raft	17	13.93	2.18e-21

## Sheet: AF2_7
Additional File 2, Supplemental Table 7. GO analysis of downregulated VSR genes
GO category	Term	Count	%	FDR
Biological process	single-organism metabolic process	46	23.71	2.39e-06
	small molecule metabolic process	27	13.91	6.77e-05
	organic acid metabolic process	22	11.34	2.66e-06
	carboxylic acid metabolic process	21	10.82	3.89e-06
	monocarboxylic acid metabolic process	18	9.28	1.78e-07
	flavonoid glucuronidation	14	7.21	8.41e-10
	flavonoid biosynthetic process	14	7.21	8.41e-10
	transmembrane transport	26	13.4	0.00946
	transition metal ion transport	7	3.61	0.0266
Molecular function	catalytic activity	85	43.81	0.000471
	transferase activity, transferring glycosyl groups	17	8.76	0.000709
	transferase activity, transferring hexosyl groups	16	8.25	0.00057
	glucuronosyltransferase activity	12	6.19	4.26e-06
	UDP-glycosyltransferase activity	16	8.25	3.21e-07
	carboxylic ester hydrolase activity	11	5.67	0.00035
Cellular component	extracellular space	13	6.7	0.0211
