# Supplementary material for: Identification and characterization of differentially expressed genes in Caenorhabditis elegans in response to pathogenic and nonpathogenic Stenotrophomonas maltophilia
Source: BMC Microbiol. 2020 Jun 19;20:170. doi: 10.1186/s12866-020-01771-1 (PMC7304212; doi:10.1186/s12866-020-01771-1)
Supplement: Supplementary file 3 — Additional file 3. CPSR and VSR genes ordered based on gene network rank. WormNet v2 was queried with the 145 CPSR genes or 225 VSR genes. Connected genes are ordered based on WormNet score, which is based on the number of connections that gene has and the strength of the evidence for those connections (Score). C = number of connected CPSR genes to the listed gene. Up/down-regulated = direction of differential expression in response to pathogenic compared to nonpathogenic strains. Asterisk indicates different direction of regulation depending on the comparison considered. [file 12866_2020_1771_MOESM3_ESM.xlsx]

## Sheet: Contents
Additional File 3, Supplemental Table 8	CPSR genes ordered based on gene network rank
	WormNet v2 was queried with the 145 genes that were significantly differentially expressed in response to nonpathogenic vs pathogenic strains. 73 of the 145 genes were connected within the network and are ordered based on WormNet score, which is based on the number of connections that gene has and the strength of the evidence for those connections (Score). C= number of connected CPSR genes to the…
Additional File 3, Supplemental Table 9	VSR genes ordered based on gene network rank
	WormNet v2 was queried with the 225 genes that were specifically differentially expressed in response to JV3 vs. all other strains. 128 of the 225 genes were connected within the network and are ordered based on WormNet score, which is based on the number of connections that gene has and the strength of the evidence for those connections (Score). C= number of connected VSR genes to the listed gen…

## Sheet: AF3_8
Additional File 3, Supplemental Table 8. VSR genes ordered based on gene network rank
Rank	Gene name	Score	C	Connected genes	Up/Down-regulated
1	lys-2	3.67	26	B0024.4 clec-41 C08E8.4 C17H12.6 C17H12.8 C34H4.2 C49C3.9 C49G7.10 F08G2.5 F08G5.6 F19B2.5 F35E12.7 dod-23 hsp-17 dod-22 F55G11.8 clec-67 K08D8.4 K08D8.5 K09D9.1 cpr-3 fbxa-60 T24B8.5 T24C4.4 dod-19 ZK6.11	Up
2	C49G7.10	3.65	23	B0024.4 tsp-1 C06B3.7 C08E8.4 C10C5.2 C17H12.6 F08G2.5 F08G5.6 F19B2.5 F53A9.1 F53A9.6 K08D8.4 K09D9.1 mtl-1 R10D12.9 cpr-3 fbxa-60 fbxa-55 T24B8.5 T24C4.4 lys-1 lys-2 lys-3	Up
3	F19B2.5	3.52	20	B0024.4 B0496.7 nuc-1 C17H12.6 C49G7.10 F08G2.5 F08G5.6 dod-22 F55G11.8 clec-67 K08D8.4 K08D8.5 K09D9.1 spp-1 cpr-3 T24C4.4 lys-1 lys-2 dod-19 ZK6.11	Up
4	T24C4.4	3.36	17	B0024.4 clec-41 C08E8.4 C17H12.6 C49G7.10 F08G2.5 F08G5.6 F19B2.5 F53A9.1 dod-22 F55G11.8 K08D8.4 K09D9.1 cpr-3 T24B8.5 lys-1 lys-2	Up
5	F08G2.5	3.26	17	B0024.4 tsp-1 C08E8.4 C49G7.10 F08F8.5 F19B2.5 lec-11 F53A9.1 F53A9.2 K08D8.4 K09D9.1 mtl-1 cpr-3 T24B8.5 T24C4.4 lys-2 lys-3	Up
6	K09D9.1	3.19	11	clec-41 tsp-1 C08E8.4 C49G7.10 F08G2.5 F19B2.5 K08D8.4 cpr-3 T24C4.4 lys-2 lys-3	Up
7	C17H12.6	3.1	16	B0024.4 clec-41 C49G7.10 F19B2.5 dod-22 F55G11.8 clec-67 K08D8.4 K08D8.5 cpr-3 T24B8.5 T24C4.4 lys-1 lys-2 dod-19 ZK6.11	Up
8	dod-22	3.09	15	B0024.4 C17H12.6 C17H12.8 F08G5.6 F19B2.5 F35E12.7 F55G11.8 clec-67 K08D8.4 K08D8.5 T24C4.4 cpr-5 lys-2 dod-19 ZK6.11	Up
9	F55G11.8	3.08	14	B0024.4 C17H12.6 C17H12.8 F08G5.6 F19B2.5 dod-22 clec-67 K08D8.4 K08D8.5 T24C4.4 lys-1 lys-2 dod-19 ZK6.11	Up
10	ZK6.11	3.06	15	B0024.4 C17H12.6 C34H4.2 C49C3.9 F08G5.6 F19B2.5 F35E12.7 dod-22 F55G11.8 clec-67 K08D8.4 K08D8.5 cpr-3 lys-1 lys-2	Up
11	C08E8.4	3.03	18	B0024.4 tsp-1 C49G7.10 F08G2.5 F49E11.10 dod-23 F53A9.1 F53A9.6 F53A9.8 K09D9.1 mtl-1 cpr-3 fbxa-60 T24B8.5 T24C4.4 lys-2 lys-3 fbxa-30	Up
12	T24B8.5	2.96	9	clec-41 C08E8.4 C17H12.6 C49G7.10 F08G2.5 dod-23 T24C4.4 lys-1 lys-2	Up
13	K08D8.4	2.92	15	B0024.4 C17H12.6 C49G7.10 F08G2.5 F08G5.6 F19B2.5 dod-22 F55G11.8 clec-67 K09D9.1 cpr-3 T24C4.4 lys-2 dod-19 ZK6.11	Up
14	F08G5.6	2.89	19	B0024.4 cyp-35A2 C49C3.9 C49G7.10 F19B2.5 F35E12.7 F53A9.6 dod-22 F55G11.8 clec-67 cyp-35A5 K08D8.4 K08D8.5 cpr-3 T24C4.4 cpr-5 lys-2 dod-19 ZK6.11	Up
15	B0024.4	2.85	16	C08E8.4 C17H12.6 C49G7.10 F08G2.5 F08G5.6 F19B2.5 dod-22 F55G11.8 clec-67 K08D8.4 cpr-3 T24C4.4 lys-1 lys-2 dod-19 ZK6.11	Up
16	cpr-3	2.82	21	B0024.4 tsp-1 C08E8.4 C17H12.6 C49C3.9 C49G7.10 F08G2.5 F08G5.6 F19B2.5 F49E11.10 F53A9.6 F53A9.8 clec-67 K08D8.4 K09D9.1 fbxa-60 T24C4.4 lys-2 lys-3 dod-19 ZK6.11	Up
17	lys-1	2.81	15	B0024.4 clec-41 C17H12.6 C17H12.8 C49G7.10 F19B2.5 cpr-4 hsp-17 F55G11.8 K08D8.5 T24B8.5 T24C4.4 cpr-5 dod-19 ZK6.11	Up
18	dod-19	2.75	16	B0024.4 clec-41 C17H12.6 C34H4.2 C49C3.9 F08G5.6 F19B2.5 F35E12.7 dod-22 F55G11.8 clec-67 K08D8.4 K08D8.5 cpr-3 lys-1 lys-2	Up
19	clec-67	2.73	16	B0024.4 nuc-1 C17H12.6 F08G5.6 F19B2.5 F49E11.10 dod-22 F55G11.8 K08D8.4 K08D8.5 spp-1 cpr-3 cpr-5 lys-2 dod-19 ZK6.11	Up
20	scl-2	2.55	17	tsp-1 nuc-1 C08E8.4 C56A3.2 cpr-4 dod-23 F53A9.1 F53A9.6 F53A9.8 clec-67 vit-1 odc-1 mtl-1 spp-1 cpr-3 fbxa-60 lys-3	Down
21	F53A9.8	2.51	17	tsp-1 nuc-1 C08E8.4 C08F11.13 lys-10 cpr-4 F49E11.10 dod-23 F53A9.1 F53A9.6 vit-1 mtl-1 spp-1 cpr-3 fbxa-60 fbxa-55 lys-3	Up
22	lys-3	2.42	18	B0496.7 tsp-1 C08E8.4 C08F11.13 C49G7.10 F08G2.5 F09B9.1 F49E11.10 F53A9.1 F53A9.2 F53A9.6 F53A9.8 K09D9.1 mtl-1 R07C12.1 ugt-53 cpr-3 fbxa-55	Up
23	clec-41	2.37	8	C17H12.6 C49C3.9 K09D9.1 T24B8.5 T24C4.4 lys-1 lys-2 dod-19	Up
24	K08D8.5	2.25	11	C17H12.6 C17H12.8 F08G5.6 F19B2.5 dod-22 F55G11.8 clec-67 lys-1 lys-2 dod-19 ZK6.11	Up
25	T01D3.6	2.19	5	nuc-1 lys-10 clec-66 spp-1 bath-47	Up
26	mtl-1	2.08	10	tsp-1 C08E8.4 C49G7.10 F08G2.5 F49E11.10 dod-23 F53A9.1 F53A9.8 fbxa-59 lys-3	Down
27	tsp-1	2.03	15	B0496.7 C08E8.4 C49G7.10 F08G2.5 F49E11.10 F53A9.1 F53A9.2 F53A9.6 F53A9.8 K09D9.1 mtl-1 R10D12.9 cpr-3 lys-3 fbxa-30	Up
28	clec-66	2.03	4	nuc-1 lys-10 T01D3.6 bath-47	Up
29	dod-23	2.02	10	C08E8.4 lys-10 cpr-4 F49E11.10 F53A9.8 vit-1 mtl-1 fbxa-60 T24B8.5 lys-2	Up
30	nuc-1	1.97	9	lys-10 F19B2.5 clec-66 F49E11.10 F53A9.8 clec-67 T01D3.6 spp-1 cpr-5	Down
31	spp-1	1.97	9	nuc-1 lys-10 F19B2.5 F49E11.10 F53A9.8 clec-67 vit-1 odc-1 T01D3.6	Down
32	C17H12.8	1.93	6	hsp-17 dod-22 F55G11.8 K08D8.5 lys-1 lys-2	Up
33	F53A9.6	1.89	13	tsp-1 C08E8.4 C49G7.10 F08G5.6 cpr-4 F49E11.10 F53A9.8 T04F8.7 cpr-3 fbxa-60 fbxa-55 lec-10 lys-3	Up
34	F35E12.7	1.88	5	F08G5.6 dod-22 lys-2 dod-19 ZK6.11	Up
35	B0496.7	1.88	5	tsp-1 F19B2.5 F53A9.1 R07C12.1 lys-3	Up
36	F53A9.1	1.81	10	B0496.7 tsp-1 C08E8.4 C49G7.10 F08G2.5 F49E11.10 F53A9.8 mtl-1 T24C4.4 lys-3	Up
37	fbxa-55	1.73	6	C49G7.10 cpr-4 F53A9.6 F53A9.8 W05H9.3 lys-3	Up
38	C08F11.13	1.62	4	F09B9.1 F53A9.8 fbxa-59 lys-3	Up
39	fbxa-60	1.6	14	C08E8.4 C10C5.2 C49C3.9 C49G7.10 E02C12.8 cpr-4 F49E11.10 dod-23 hsp-17 F53A9.6 F53A9.8 R10D12.9 cpr-3 lys-2	Up
40	cpr-4	1.57	10	lys-10 F49E11.10 dod-23 F53A9.6 F53A9.8 fbxa-60 fbxa-55 fbxa-59 W02D7.2 lys-1	Down
41	vit-1	1.54	4	F49E11.10 dod-23 F53A9.8 spp-1	Down
42	C49C3.9	1.49	10	clec-41 F08G5.6 F53C11.1 cpr-3 fbxa-60 fbxa-59 W02D7.2 lys-2 dod-19 ZK6.11	Up
43	lys-10	1.47	7	nuc-1 clec-66 cpr-4 dod-23 F53A9.8 T01D3.6 spp-1	**
44	C34H4.2	1.46	5	hsp-17 lys-2 ZK1055.7 dod-19 ZK6.11	Up
45	cpr-5	1.43	6	nuc-1 F08G5.6 dod-22 clec-67 W02D7.2 lys-1	Down
46	C10C5.2	1.39	4	C06B3.7 C49G7.10 R10D12.9 fbxa-60	Up
47	hsp-17	1.34	6	C17H12.8 C34H4.2 R10D12.9 fbxa-60 lys-1 lys-2	Up
48	fbxa-59	1.31	4	C08F11.13 C49C3.9 cpr-4 mtl-1	Up
49	bath-47	1.31	3	F14F9.4 clec-66 T01D3.6	Up
50	clec-218	1.3	4	C49C3.9 cpr-4 K11H12.4 cpr-5	Down
51	R10D12.9	1.3	5	tsp-1 C10C5.2 C49G7.10 hsp-17 fbxa-60	Up
52	odc-1	1.27	2	F49E11.10 spp-1	Up
53	F53A9.2	1.25	3	tsp-1 F08G2.5 lys-3	Up
54	F14F9.4	1.18	2	ugt-53 bath-47	Up
55	C06B3.7	1.12	2	C10C5.2 C49G7.10	Up
56	cyp-35A5	1.11	2	C45B11.2 F08G5.6	Down
57	ugt-53	1.09	2	F14F9.4 lys-3	Down
58	R07C12.1	1.08	2	B0496.7 lys-3	Up
59	F09B9.1	1.03	2	C08F11.13 lys-3	Up
60	fbxa-30	1.01	2	tsp-1 C08E8.4	Up
61	C45B11.2	0.99	3	cyp-35A2 cyp-35A5 cyp-14A2	Up
62	cyp-35A2	0.97	2	C45B11.2 F08G5.6	Down
63	F53C11.1	0.9	1	C49C3.9	Up
64	lec-11	0.87	1	F08G2.5	Up
65	E02C12.8	0.85	1	fbxa-60	Up
66	F08F8.5	0.82	1	F08G2.5	Up
67	ttr-44	0.79	1	F49E11.10	Down
68	ZK1055.7	0.79	1	C34H4.2	Up
69	K11H12.4	0.78	1	W02D7.2	Up
70	lec-10	0.78	1	F53A9.6	Up
71	T04F8.7	0.78	1	F53A9.6	Up
72	W05H9.3	0.78	1	fbxa-55	Up
73	cyp-14A2	0.72	1	C45B11.2	Down

## Sheet: AF3_9
	Additional File 3, Supplemental Table 9. VSR genes ordered based on gene network ran
Rank	Gene name	Score	C	Connected genes	Up/Down-regulated
1	F10F2.2	4.34	6	tag-10 F38B6.4 sodh-1 T04A8.5 T21C9.6 his-25	down
2	F38B6.4	4.09	3	pgp-2 F10F2.2 T04A8.5	down
3	sodh-1	3.97	19	C14C6.2 C23G10.11 dod-3 C50F7.5 ftn-1 C55A6.7 D1054.8 clec-54 F10F2.2 clec-7 F13D12.6 F28A12.4 F38A1.5 F46C5.1 nhr-193 dhs-14 R09D1.10 Y38F1A.6 Y6G8.2	up
4	cyp-13A2	3.7	7	C10C5.4 cyp-33C9 dhs-7 F08A8.2 F08A8.4 cyp-33E2 ugt-62	down
5	dhs-3	3.67	4	C55A6.7 D1054.8 dhs-7 dhs-14	down
6	cyp-33E2	3.6	8	cyp-33C9 dhs-7 F08A8.2 gly-19 dhs-2 ugt-62 R09D1.10 cyp-13A2	down
7	Y38F1A.6	3.6	15	acdh-1 D1054.8 F08A8.4 F09B12.3 dhs-25 F13D12.6 F18E2.1 F28A12.4 F37B4.7 glf-1 sodh-1 ugt-47 dhs-14 T03G6.1 pmp-5	down
8	cyp-33C9	3.59	7	dhs-7 F08A8.2 F08A8.4 cyp-33E2 dhs-2 ugt-62 cyp-13A2	down
9	glf-1	3.5	6	F28A12.4 ugt-47 T03G6.1 tag-249 T26C5.2 Y38F1A.6	up
10	clec-57	3.48	24	C02C2.4 ugt-17 C12C8.2 C14C6.2 tag-10 C45B2.2 C47A4.2 pho-1 F07H5.9 F08A8.4 clec-54 F09B12.3 F13D12.6 F14D7.6 F18E2.1 F37B4.7 F55B11.1 F58B4.5 F58G6.3 ugt-62 T16G12.1 clec-26 W07B8.1 ZC416.6	down
11	F09B12.3	3.41	21	C12C8.2 C14C6.2 C15C8.3 tag-10 C47A4.2 D1054.8 pho-1 clec-57 clec-54 F13D12.6 F28A12.4 F37B4.7 F55B11.1 F58G6.3 R08E5.3 T16G12.1 clec-26 tag-249 W07B8.1 Y38F1A.6 ZC416.6	down
12	dhs-7	3.4	14	C01B10.10 C23H4.3 cyp-25A1 cyp-33C9 C55A6.7 dhs-25 F13D11.1 cyp-33E2 dhs-2 ugt-47 R09D1.11 dhs-3 cyp-13A2 Y40H7A.10	down
13	F13D12.6	3.37	16	ugt-63 C12C8.2 tag-10 C50F7.5 pho-1 F08A8.4 clec-57 clec-54 F09B12.3 F55B11.1 sodh-1 T16G12.1 clec-26 W07B8.1 Y38F1A.6 ZC416.6	down
14	T03G6.1	3.34	4	F28A12.4 glf-1 ugt-47 Y38F1A.6	up
15	acdh-1	3.3	9	ugt-63 C14C6.2 F08A8.2 F08A8.4 F15E6.4 F28A12.4 F37B4.7 pmp-5 Y38F1A.6	down
16	pho-1	3.29	18	C02C2.4 ugt-63 ncx-7 C12C8.2 tag-10 C45B2.2 C47A4.2 F07H5.9 clec-57 clec-54 F09B12.3 F13D12.6 F14D7.6 F55B11.1 T16G12.1 clec-26 W07B8.1 ZC416.6	down
17	ZC416.6	3.28	15	ugt-63 ncx-7 C12C8.2 tag-10 C47A4.2 pho-1 clec-57 clec-54 F09B12.3 F13D12.6 F14D7.6 F55B11.1 T16G12.1 clec-26 W07B8.1	down
18	T04A8.5	3.25	5	F10F2.2 F18E2.1 F38B6.4 F44D12.9 H06H21.8	down
19	dhs-2	3.19	9	ugt-51 dod-3 C29F7.1 C29F7.2 cyp-25A1 cyp-33C9 dhs-7 cyp-33E2 ugt-5	down
20	C55A6.7	3.09	4	C01B10.10 dhs-7 sodh-1 dhs-3	down
21	D1054.8	3.02	8	odd-1 ugt-63 F09B12.3 F58B4.5 sodh-1 R03G5.5 dhs-3 Y38F1A.6	down
22	acox-1.4	2.98	16	cyp-25A1 cyp-33C9 acdh-1 D1009.1 F07H5.9 clec-57 F13D12.6 F18E2.1 F37B4.7 F58B4.5 ugt-47 T05E7.1 cyp-13A2 pmp-5 Y38F1A.6 ZC376.2	down
23	C12C8.2	2.95	13	C14C6.2 C45B2.2 pho-1 clec-57 clec-54 F09B12.3 F13D12.6 F28A12.4 F37B4.7 F58G6.3 clec-26 W07B8.1 ZC416.6	down
24	cyp-25A1	2.91	7	ugt-51 C29F7.1 dhs-7 F08A8.2 F08A8.4 dhs-2 ugt-5	down
25	F46C5.1	2.9	5	C23G10.11 F14D7.6 F38A1.5 nhr-193 sodh-1	up
26	F28A12.4	2.88	18	C12C8.2 C14C6.2 acdh-1 clec-54 F09B12.3 F18E2.1 F35E12.6 F37B4.7 F58G6.3 glf-1 sodh-1 ugt-62 R03G5.5 ugt-47 T03G6.1 T05E7.1 pmp-5 Y38F1A.6	down
27	clec-26	2.88	14	C02C2.4 ugt-63 ncx-7 C12C8.2 C45B2.2 C47A4.2 pho-1 clec-57 clec-54 F09B12.3 F13D12.6 F14D7.6 W07B8.1 ZC416.6	down
28	dhs-14	2.84	5	odd-1 sodh-1 R03G5.5 dhs-3 Y38F1A.6	down
29	F08A8.2	2.79	8	cyp-25A1 cyp-33C9 acdh-1 D1009.1 cyp-33E2 T05E7.1 cyp-13A2 ndx-8	down
30	C23G10.11	2.74	5	F31E9.1 F38A1.5 F46C5.1 sodh-1 Y40H7A.10	up
31	clec-54	2.72	26	C12C8.2 C14C6.2 dod-3 C45B2.2 C47A4.2 pho-1 clec-57 F09B12.3 clec-7 F13D12.6 F18E2.1 F28A12.4 F35E12.6 F44D12.9 nhr-193 H22K11.2 sodh-1 R03G5.5 ugt-47 R09D1.10 T05E7.1 T16G1.4 clec-26 T24C2.5 Y40H7A.10 ZC416.6	down
32	F37B4.7	2.69	21	C02C2.4 ugt-63 ugt-17 C12C8.2 C35A5.3 acdh-1 F07H5.9 F08A8.4 clec-57 F09B12.3 dhs-25 F18E2.1 F28A12.4 F58B4.5 F58G6.3 ugt-62 ugt-47 R08E5.3 pmp-5 ugt-9 Y38F1A.6	down
33	dhs-25	2.65	4	C15C8.3 dhs-7 F37B4.7 Y38F1A.6	down
34	C47A4.2	2.6	12	C02C2.4 ncx-7 C45B2.2 pho-1 clec-57 clec-54 F09B12.3 F14D7.6 F55B11.1 T16G12.1 clec-26 ZC416.6	down
35	tag-10	2.6	11	C15C8.3 ftn-1 pho-1 clec-57 F09B12.3 F10F2.2 F13D12.6 F55B11.1 W07B8.1 ndx-8 ZC416.6	down
36	F58G6.3	2.52	9	ugt-63 C12C8.2 clec-57 F09B12.3 F28A12.4 F37B4.7 F58B4.5 ugt-62 grd-14	down
37	ugt-62	2.49	14	C10C5.4 ugt-21 cyp-33C9 clec-57 F28A12.4 F37B4.7 cyp-33E2 F58B4.5 F58G6.3 ugt-19 ugt-47 ugt-30 cyp-13A2 ugt-6	down
38	W07B8.1	2.48	10	C02C2.4 C12C8.2 C15C8.3 tag-10 pho-1 clec-57 F09B12.3 F13D12.6 clec-26 ZC416.6	down
39	F38A1.5	2.34	5	C14C6.2 C23G10.11 clec-7 F46C5.1 sodh-1	down
40	T16G12.1	2.29	12	ugt-63 ncx-7 C47A4.2 pho-1 clec-57 F09B12.3 F13D12.6 F14D7.6 F55B11.1 T25G12.6 ndx-8 ZC416.6	down
41	F55B11.1	2.27	11	ncx-7 tag-10 C47A4.2 pho-1 clec-57 F09B12.3 F13D12.6 F14D7.6 T16G12.1 ndx-8 ZC416.6	down
42	ugt-5	2.17	7	ugt-51 C15C8.3 C29F7.1 C29F7.2 ugt-21 cyp-25A1 dhs-2	down
43	C15C8.3	2.12	11	ugt-63 ugt-17 math-3 tag-10 ugt-21 F09B12.3 dhs-25 F58B4.5 ugt-9 W07B8.1 ugt-5	down
44	ugt-21	2.12	4	C15C8.3 ugt-62 ugt-9 ugt-5	down
45	C35A5.3	2.11	8	F18E2.1 F35E12.6 F37B4.7 F58B4.5 ugt-47 pmp-5 ndx-8 ZK228.4	down
46	C29F7.2	2.1	6	ugt-51 C10C5.4 math-26 dhs-2 ugt-9 ugt-5	down
47	ndx-8	2.09	9	C01B10.4 C23H4.7 tag-10 C35A5.3 F08A8.2 F55B11.1 T16G12.1 T21C9.6 sulp-7	down
48	F35E12.6	2.09	11	C25F9.4 C35A5.3 clec-54 F18E2.1 F28A12.4 F58B4.5 H06H21.8 H22K11.2 ugt-47 T27F2.4 ZC376.2	up
49	ugt-9	2.04	4	C15C8.3 C29F7.2 ugt-21 F37B4.7	down
50	C29F7.1	2.01	3	cyp-25A1 dhs-2 ugt-5	down
51	C14C6.2	1.96	10	C12C8.2 acdh-1 clec-57 clec-54 F09B12.3 clec-7 F28A12.4 F38A1.5 H22K11.2 sodh-1	down
52	ugt-47	1.96	22	C01B10.10 C23H4.3 C35A5.3 dhs-7 F08A8.4 clec-54 F18E2.1 F28A12.4 F35E12.6 F37B4.7 F44D12.9 F58B4.5 glf-1 H06H21.8 ugt-62 T03G6.1 T05E7.1 pmp-5 Y38F1A.6 Y40H7A.10 Y4C6B.6 ZC376.2	down
53	ncx-7	1.93	8	ugt-63 C47A4.2 pho-1 F14D7.6 F55B11.1 T16G12.1 clec-26 ZC416.6	down
54	ugt-63	1.92	13	ncx-7 C15C8.3 acdh-1 D1054.8 pho-1 F13D12.6 F14D7.6 F37B4.7 F58G6.3 grd-14 T16G12.1 clec-26 ZC416.6	down
55	F14D7.6	1.87	12	C02C2.4 ugt-63 ncx-7 C45B2.2 C47A4.2 pho-1 clec-57 F46C5.1 F55B11.1 T16G12.1 clec-26 ZC416.6	down
56	clec-7	1.74	8	C14C6.2 clec-54 F38A1.5 sodh-1 R03G5.5 R09D1.10 T05E7.1 T16G1.4	down
57	F58B4.5	1.73	16	C15C8.3 C25F9.4 C35A5.3 C49A9.4 D1054.8 F08A8.4 clec-57 F18E2.1 F35E12.6 F37B4.7 F44D12.9 F58G6.3 ugt-62 ugt-47 ZC376.2 ZK228.4	down
58	F18E2.1	1.71	18	C35A5.3 F07H5.9 F08A8.4 clec-57 clec-54 F28A12.4 F35E12.6 F37B4.7 F44D12.9 F58B4.5 H06H21.8 ugt-47 T04A8.5 T05E7.1 pmp-5 Y38F1A.6 Y4C6B.6 ZC376.2	down
59	tag-249	1.65	4	pqn-13 F09B12.3 glf-1 T26C5.2	up
60	C02C2.4	1.62	9	C47A4.2 pho-1 clec-57 F14D7.6 F37B4.7 K09C4.1 T16G1.6 clec-26 W07B8.1	down
61	ugt-51	1.59	6	C29F7.2 cyp-25A1 ftn-1 dhs-2 Y6G8.2 ugt-5	down
62	pmp-5	1.59	8	C35A5.3 acdh-1 F08A8.4 F18E2.1 F28A12.4 F37B4.7 ugt-47 Y38F1A.6	down
63	C10C5.4	1.57	4	C29F7.2 ugt-62 cah-5 cyp-13A2	down
64	C25F9.4	1.57	2	F35E12.6 F58B4.5	down
65	Y40H7A.10	1.55	7	C23G10.11 dhs-7 clec-54 H22K11.2 ugt-47 W02D7.4 ins-7	down
66	T05E7.1	1.54	9	F08A8.2 F08A8.4 clec-54 clec-7 F18E2.1 F28A12.4 K09C4.1 R03G5.5 ugt-47	down
67	Y6G8.2	1.53	8	ugt-51 ftn-1 nhr-193 H22K11.2 sodh-1 R09D1.10 T03E6.8 ZC196.2	down
68	C45B2.2	1.52	7	C12C8.2 C47A4.2 pho-1 clec-57 clec-54 F14D7.6 clec-26	down
69	dod-3	1.51	5	hil-7 ftn-1 clec-54 dhs-2 sodh-1	down
70	ugt-17	1.51	4	math-3 C15C8.3 clec-57 F37B4.7	down
71	R03G5.5	1.49	7	D1054.8 clec-54 clec-7 F28A12.4 dhs-14 T05E7.1 T16G1.4	down
72	ZC376.2	1.46	6	C23H4.3 F08A8.4 F18E2.1 F35E12.6 F58B4.5 ugt-47	down
73	T27F2.4	1.44	2	F35E12.6 ZK228.4	up
74	ftn-1	1.44	5	ugt-51 dod-3 tag-10 sodh-1 Y6G8.2	down
75	grd-14	1.44	2	ugt-63 F58G6.3	down
76	R08E5.3	1.43	2	F09B12.3 F37B4.7	down
77	C01B10.10	1.43	3	C55A6.7 dhs-7 ugt-47	down
78	D1009.1	1.43	2	F08A8.2 F08A8.4	down
79	F07H5.9	1.41	5	pho-1 F08A8.4 clec-57 F18E2.1 F37B4.7	down
80	math-3	1.37	3	ugt-17 C15C8.3 math-40	down
81	F44D12.9	1.35	7	clec-54 F18E2.1 F58B4.5 H06H21.8 K09C4.1 ugt-47 T04A8.5	down
82	R09D1.10	1.3	6	clec-54 clec-7 cyp-33E2 sodh-1 T03E6.8 Y6G8.2	down
83	pqn-13	1.29	3	T06D8.3 tag-249 pqn-73	up
84	ZK228.4	1.29	3	C35A5.3 F58B4.5 T27F2.4	down
85	nhr-193	1.28	5	clec-54 F46C5.1 H22K11.2 sodh-1 Y6G8.2	down
86	T03E6.8	1.28	5	R09D1.10 R09D1.11 Y20C6A.1 Y6G8.2 ZC196.2	down
87	H06H21.8	1.27	5	F18E2.1 F35E12.6 F44D12.9 ugt-47 T04A8.5	down
88	C50F7.5	1.26	2	F13D12.6 sodh-1	up
89	H22K11.2	1.25	6	C14C6.2 clec-54 F35E12.6 nhr-193 Y40H7A.10 Y6G8.2	down
90	T16G1.4	1.23	4	clec-54 clec-7 cat-4 R03G5.5	down
91	C23H4.3	1.2	3	dhs-7 ugt-47 ZC376.2	down
92	T06D8.3	1.16	2	pqn-13 pqn-73	up
93	pqn-73	1.15	3	pqn-13 C24H12.11 T06D8.3	up
94	Y20C6A.1	1.13	3	F31E9.1 K11G9.2 T03E6.8	down
95	T26C5.2	1.12	2	glf-1 tag-249	up
96	R09D1.11	1.1	2	dhs-7 T03E6.8	down
97	K09C4.1	1.09	3	C02C2.4 F44D12.9 T05E7.1	down
98	cat-4	1.08	2	cah-5 T16G1.4	down
99	math-26	1.06	2	C29F7.2 math-40	down
100	T21C9.6	1.01	2	F10F2.2 ndx-8	down
101	W02D7.4	1.01	1	Y40H7A.10	down
102	math-40	1.01	2	math-3 math-26	down
103	Y4C6B.6	1.01	2	F18E2.1 ugt-47	down
104	F31E9.1	1	2	C23G10.11 Y20C6A.1	down
105	ZC196.2	0.99	2	T03E6.8 Y6G8.2	down
106	cah-5	0.97	2	C10C5.4 cat-4	down
107	F13D11.1	0.92	1	dhs-7	down
108	ugt-19	0.88	1	ugt-62	down
109	odd-1	0.85	2	D1054.8 dhs-14	down
110	T24C2.5	0.82	1	clec-54	down
111	T25G12.6	0.81	1	T16G12.1	down
112	hil-7	0.81	1	dod-3	up
113	ins-7	0.8	1	Y40H7A.10	up
114	C49A9.4	0.8	1	F58B4.5	down
115	gly-19	0.8	1	cyp-33E2	down
116	T16G1.6	0.78	1	C02C2.4	down
117	F15E6.4	0.78	1	acdh-1	down
118	C24H12.11	0.78	1	pqn-73	down
119	K11G9.2	0.77	1	Y20C6A.1	down
120	pgp-2	0.69	1	F38B6.4	down
121	ugt-6	0.68	1	ugt-62	down
122	C23H4.7	0.68	1	ndx-8	down
123	sulp-7	0.65	1	ndx-8	down
124	C01B10.4	0.63	1	ndx-8	down
125	W05E10.1	0.63	1	T05C3.6	down
126	T05C3.6	0.63	1	W05E10.1	down
127	ugt-30	0.63	1	ugt-62	down
128	his-25	0.58	1	F10F2.2	up
